# Supplementary material for: DNA methylation and transcriptomic features are preserved throughout disease recurrence and chemoresistance in high grade serous ovarian cancers
Source: J Exp Clin Cancer Res. 2022 Jul 27;41:232. doi: 10.1186/s13046-022-02440-z (PMC9327231; doi:10.1186/s13046-022-02440-z)
Supplement: Supplementary file 1 — Additional file 1: Supplementary Table 1. Clinical features of the cohort. Supplementary Table 2. PostQC sample information. Supplementary Table 3. PMD genome coverage per sample. Supplementary Table 4. PMDs common to ovarian cancer (ovcaPMDs). Supplementary Table 5. Enriched pathways for genes in PMDs. Supplementary Table 6. DMRs from Primary vs Recurrent. Negative values indicate regions hypermethylated in recurrent samples. Supplementary Table 7. DEGs from Primary vs Recurrent. Supplementary Table 8. Genes near Primary vs Recurrent DMRs intersecting DEGs. Supplementary Table 9. DMRs from BC vs NC. Supplementary Table 10. DMRs from BC vs NC (hg19) that overlap 450k probes within 300bp. Supplementary Table 11. DEGs from BC vs NC. Supplementary Table 12. Genes near BC vs NC DMRs intersecting DEGs [file 13046_2022_2440_MOESM1_ESM.xlsx]

## Sheet: 1. Clinical features of the coh
Supplementary Table 1. Clinical features of the cohort
Patient ID	Jewish Background	Age at Primary diagnosis (years)	BRCA Status (Germline)	Chemotherapy after Primary Diagnosis	Time to Recurrence 1 (days)	Chemotherapy after Recurrence 1	Time to Recurrence 2 (days)	Chemotherapy after Recurrence 2	Time to Recurrence 3 (days)	Chemotherapy after Recurrence 3	Time to Recurrence 4 (days)	Chemotherapy after Recurrence 4	Time to Recurrence 5 (days)	Chemotherapy after Recurrence 5	Time to death from Primary diagnosis (days)
1	Jewish	64	BRCA1: 5382insC	Carboplatin, Paclitaxel	708	Cisplatin, Cisplatin, Docetaxel	2998	Cisplatin, Doxil, Gemcitabine	5656		NA		NA		Patient Alive
2	Jewish	56	BRCA2: exon 11 6174delT	Carboplatin, Paclitaxel	1187	Unknown	1966	Carboplatin, Radiation, Xeloda, Topotecan	3010	Radiation	3367		NA		3749
3	Non Jewish	45	BRCA2: c.2836_2837delGA	Carboplatin, Paclitaxel	454	Carboplatin, Gemzar, Avastin	938	Doxil	1686	Carboplatin, Cisplatin	1897	Doxil, Femara, Cytoxan, Avastin, Taxol	2693		3295
4	Jewish	46	BRCA2: 6174delT	Cisplatin, Carboplatin, Paclitaxel	1575	Carboplatin, Cisplatin, Gemcitabine	1940	Olaparib, Cytoxan, Avastin, Doxil, Cisplatin, Abraxane	2743	Olaparib, Femara	NA		NA		2956
5	Non Jewish	49	BRCA 1 L598X (1912T>A) and BRCA 2 8765delAG	Carboplatin, Paclitaxel	1181	Cisplatin, Gemzar, Radiation	1674	Doxil	2374	Carboplatin, Radiation, Abraxane, Avastin	2647	Avastin	NA		2768
6	Non Jewish	56	BRCA1: 185delAG	Carboplatin, Paclitaxel	1167	Carboplatin, Doxil, Niraparib	1591	Carboplatin, Gemzar, Avastin	1793	Lynparza, Carboplatin, Doxil	NA		NA		Patient Alive
7	Jewish	46	BRCA1: 185delAG	Carboplatin, Paclitaxel	761	Carboplatin, Gemcitabine	1323	Hexalen, Doxorubicin, 5-FU, Carboplatin, Taxol, Vinorelbine	NA		NA		NA		2093
8	Jewish	56	BRCA2: 6174delT	Carboplatin, Paclitaxel	634	Carboplatin, Paclitaxel	1286	Cisplatin, Gemzar, Doxil, Topotecan	NA		NA		NA		2089
9	Jewish	60	BRCA1: 185delAG	Carboplatin, Paclitaxel	509	Cisplatin, Gemzar	1107	Radiation, Topotecan	1355	Gemzar, Taxotere	1593	Carboplatin, Navelbine, Oxaliplatin, Topotecan	NA		2004
10	Non Jewish	44	BRCA1: Q1182X	Cisplatin, Paclitaxel	390	Cisplatin, Radiation, Carboplatin, Gemcitabine	730	Doxil, Avastin	1331	Cisplatin, Gemcitabine	NA		NA		1966
11	Jewish	63	BRCA1: 185delAG	Carboplatin, Paclitaxel, Ovarex or placebo	819	Cisplatin, Taxotere, Doxil, Gemzar, Topotecan, Paclitaxel	NA		NA		NA		NA		1552
12	Non Jewish	49	Non-carrier	Carboplatin, Paclitaxel, Gemzar	479	Carboplatin, Paclitaxel	3040	Carboplatin, Doxil, Avastin, Paclitaxel, Radiation	3430		NA		NA		3965
13	Non Jewish	63	Non-carrier	Carboplatin, Paclitaxel, Avastin	2059	None	2840		NA		NA		NA		3296
14	Non Jewish	64	Non-carrier	Carboplatin, Paclitaxel, Avastin	545	Carboplatin, Cisplatin, Gemzar	1007	Paclitaxel, Olaparib, Carboplatin, Lipodox	2155		NA		NA		3095
15	Jewish	75	Non-carrier	Carboplatin, Paclitaxel	849	Carboplatin, Paclitaxel	1226	Carboplatin, Doxil	NA		NA		NA		2175
16	Jewish	62	Non-carrier	Carboplatin/Cisplatin, Paciltaxel	606	Doxil, Cytoxan, Gemzar	1033	Multiple lines unspecified, Radiation	NA		NA		NA		1975
17	Unknown	72	Non-carrier	Carboplatin, Paclitaxel, Doxil	574	Cytoxan, Avastin, Cisplatin, Gemzar, Caroboplatin, Paclitaxel	1690	Radiation	NA		NA		NA		1802
18	Non Jewish	73	Non-carrier	Carboplatin, Doxil	972	Carboplatin, Docetaxel	1528	Doxil	NA		NA		NA		1714
19	Non Jewish	64	Non-carrier	Carboplatin, Paclitaxel, Xyotax	544	Doxil	Unknown	Unknown	Unknown	Unknown	Unknown	Unknown	Unknown	Unknown	1663
20	Non Jewish	71	Non-carrier	Carboplatin, Paclitaxel	252	Taxotere	491	Rhumab 2C4, Cisplatin, Gemzar, Topotecan, Cytoxan, Doxil, Carboplatin, Paclitaxel, Vinorelbine, Oxaliplatin, Avastin	NA		NA		NA		1345
21	Non Jewish	53	Non-carrier	Cisplatin/Carboplatin, Paclitaxel	303	Carboplatin	592	Paclitaxel	NA		NA		NA		1328
22	Jewish	74	Non-carrier	Carboplatin, Paclitaxel	1085	Carboplatin, Taxotere	NA		NA		NA		NA		Patient Alive
23	Jewish	66	Non-carrier	Carboplatin, Paclitaxel	419	Radiation, Carboplatin, Gemzar, Topotecan	963	Unknown	NA		NA		NA		1175
24	Jewish	68	Non-carrier	Carboplatin, Paclitaxel	174	Carboplatin, Cyclophosphamide	741	Topotecan	NA		NA		NA		1111
25	Jewish	46	Non-carrier	Carboplatin, Paclitaxel	648	Unknown	NA	Unknown	NA		NA		NA		Patient Alive
26	Non Jewish	40	Non-carrier	Carboplatin, Taxotere, Doxil	414	Cyclophosphamide, Cisplatin, Radiation, Gemzar, Topotecan	NA		NA		NA		NA		966
27	Jewish	67	Non-carrier	Carboplatin, Paclitaxel	614	Carboplatin, Doxil	NA		NA		NA		NA		Patient Alive
28	Non Jewish	50	Non-carrier	Carboplatin, Paclitaxel, Cisplatin	336	Carboplatin, Doxil	NA		NA		NA		NA		Patient Alive

## Sheet: 2. PostQC Sample Information
Supplementary Table 2. PostQC sample information
Patient ID	Included in RNA-Seq Post QC
1	Primary, Primary, Recurrent1, Recurrent2
2
3	Primary, Recurrent2, Recurrent3
4	Primary, Recurrent1
5	Primary, Recurrent1
6	Primary, Recurrent1, Recurrent1
7	Primary, Recurrent1, Recurrent2
8
9
10	Primary, Recurrent1, Recurrent2
11	Primary, Recurrent1
12
13	Primary, Recurrent2
14	Primary, Recurrent3
15	Primary, Recurrent2
16
17	Primary, Recurrent2
18
19	Primary, Recurrent1
20	Primary, Recurrent2
21	Primary, Recurrent2
22	Primary, Recurrent1
23	Primary, Recurrent2
24
25	Primary, Recurrent1
26
27	Primary, Recurrent1
28	Primary, Recurrent1

## Sheet: 3. PMD genome coverage per samp
Supplementary Table 3. PMD genome coverage per sample
Patient ID	Recurrent Status	Genome Covered by PMDs (%)
1	Primary	19.86
1	Primary	25.95
1	Recurrent	56.76
1	Recurrent	29.77
3	Primary	46.63
3	Primary	57.23
3	Recurrent	50.3
3	Recurrent	46.12
4	Primary	45.13
4	Recurrent	58.75
5	Primary	38.16
5	Recurrent	38.82
5	Recurrent	36.75
6	Primary	21.45
6	Recurrent	54.52
6	Recurrent	54.57
7	Primary	38.18
7	Recurrent	27.08
8	Primary	49.13
8	Recurrent	3.51
9	Primary	33.65
9	Recurrent	13.51
10	Primary	44.91
10	Recurrent	56.25
10	Recurrent	54.96
11	Primary	38.32
11	Recurrent	30.52
12	Primary	18.18
12	Recurrent2	0.4
13	Primary	11.01
13	Recurrent2	22.58
14	Primary	0.5
14	Recurrent3	5.68
15	Primary	2.05
15	Recurrent2	19.52
16	Primary	4.72
16	Recurrent1	35.13
17	Primary	0.3
17	Recurrent2	3.64
18	Primary	8.52
18	Recurrent2	0.38
19	Primary	33.88
19	Recurrent	39.16
20	Primary	42.58
20	Recurrent2	43.78
21	Primary	37.56
21	Recurrent2	35.15
22	Primary	23.64
22	Recurrent1	0.27
23	Primary	24.03
23	Recurrent2	24.68
24	Primary	27.37
24	Recurrent	22.36
25	Primary	44.16
25	Recurrent1	40.44
26	Primary	40.2
26	Recurrent1	40.22
27	Primary	0.35
27	Recurrent1	20.91
28	Primary	24.25
28	Recurrent1	9.41
Average		29.14

## Sheet: 4. PMDs common to ovarian cance
Supplementary Table 4. PMDs common to ovarian cancer (ovcaPMDs)
Chromosome	Start Position	End Position	Tumor Overlap Count
chr1	100001	200000	13
chr1	600001	700000	10
chr1	1800001	1900000	15
chr1	1900001	2000000	19
chr1	2000001	2100000	11
chr1	2300001	2400000	11
chr1	2400001	2500000	18
chr1	2500001	2600000	12
chr1	2900001	3000000	14
chr1	3000001	3100000	13
chr1	3100001	3200000	14
chr1	3200001	3300000	16
chr1	3400001	3500000	19
chr1	3600001	3700000	14
chr1	3700001	3800000	19
chr1	4100001	4200000	18
chr1	4400001	4500000	19
chr1	4600001	4700000	16
chr1	6000001	6100000	12
chr1	6900001	7000000	14
chr1	7000001	7100000	11
chr1	7100001	7200000	13
chr1	11300001	11400000	17
chr1	11400001	11500000	13
chr1	11800001	11900000	13
chr1	12600001	12700000	13
chr1	12800001	12900000	17
chr1	12900001	13000000	17
chr1	13000001	13100000	16
chr1	13100001	13200000	12
chr1	13200001	13300000	15
chr1	13300001	13400000	18
chr1	17000001	17100000	10
chr1	17200001	17300000	13
chr1	17700001	17800000	14
chr1	20300001	20400000	18
chr1	20500001	20600000	10
chr1	22300001	22400000	11
chr1	29300001	29400000	12
chr1	29400001	29500000	14
chr1	29600001	29700000	11
chr1	30400001	30500000	13
chr1	30500001	30600000	18
chr1	33400001	33500000	10
chr1	33500001	33600000	12
chr1	33700001	33800000	12
chr1	33800001	33900000	11
chr1	33900001	34000000	13
chr1	34000001	34100000	11
chr1	34100001	34200000	14
chr1	34200001	34300000	18
chr1	34300001	34400000	17
chr1	34400001	34500000	15
chr1	34500001	34600000	17
chr1	34600001	34700000	12
chr1	36400001	36500000	19
chr1	36700001	36800000	19
chr1	36800001	36900000	13
chr1	36900001	37000000	19
chr1	37100001	37200000	19
chr1	37200001	37300000	17
chr1	37700001	37800000	15
chr1	38000001	38100000	10
chr1	38200001	38300000	14
chr1	38400001	38500000	10
chr1	38500001	38600000	16
chr1	48000001	48100000	14
chr1	48200001	48300000	11
chr1	48400001	48500000	19
chr1	48500001	48600000	18
chr1	48600001	48700000	16
chr1	48700001	48800000	17
chr1	49000001	49100000	12
chr1	49100001	49200000	13
chr1	49200001	49300000	13
chr1	49300001	49400000	11
chr1	49400001	49500000	15
chr1	49500001	49600000	14
chr1	49600001	49700000	13
chr1	49700001	49800000	16
chr1	49800001	49900000	16
chr1	49900001	50000000	19
chr1	50000001	50100000	18
chr1	50100001	50200000	19
chr1	58200001	58300000	15
chr1	65800001	65900000	10
chr1	65900001	66000000	13
chr1	66000001	66100000	17
chr1	66100001	66200000	10
chr1	66200001	66300000	10
chr1	69500001	69600000	10
chr1	69700001	69800000	14
chr1	69800001	69900000	15
chr1	69900001	70000000	15
chr1	70400001	70500000	13
chr1	70500001	70600000	16
chr1	70700001	70800000	14
chr1	70800001	70900000	16
chr1	71000001	71100000	15
chr1	71100001	71200000	13
chr1	71200001	71300000	11
chr1	71300001	71400000	12
chr1	71400001	71500000	10
chr1	71500001	71600000	12
chr1	71600001	71700000	15
chr1	71700001	71800000	16
chr1	71800001	71900000	12
chr1	71900001	72000000	12
chr1	72000001	72100000	13
chr1	72100001	72200000	13
chr1	72200001	72300000	13
chr1	72300001	72400000	12
chr1	72400001	72500000	13
chr1	72500001	72600000	15
chr1	72600001	72700000	17
chr1	72700001	72800000	16
chr1	72800001	72900000	16
chr1	72900001	73000000	16
chr1	73000001	73100000	16
chr1	73100001	73200000	16
chr1	73200001	73300000	18
chr1	73300001	73400000	18
chr1	73400001	73500000	11
chr1	73500001	73600000	13
chr1	73600001	73700000	17
chr1	73700001	73800000	18
chr1	73800001	73900000	13
chr1	74000001	74100000	19
chr1	74100001	74200000	13
chr1	74200001	74300000	11
chr1	74300001	74400000	15
chr1	74400001	74500000	13
chr1	74500001	74600000	13
chr1	74900001	75000000	18
chr1	75000001	75100000	19
chr1	75400001	75500000	14
chr1	75500001	75600000	12
chr1	75800001	75900000	14
chr1	75900001	76000000	18
chr1	78100001	78200000	10
chr1	78200001	78300000	11
chr1	78300001	78400000	13
chr1	78400001	78500000	11
chr1	78500001	78600000	19
chr1	86100001	86200000	10
chr1	86200001	86300000	12
chr1	86600001	86700000	10
chr1	90500001	90600000	12
chr1	90600001	90700000	12
chr1	95200001	95300000	16
chr1	95300001	95400000	18
chr1	95400001	95500000	14
chr1	95500001	95600000	18
chr1	95600001	95700000	19
chr1	95700001	95800000	19
chr1	95800001	95900000	19
chr1	95900001	96000000	15
chr1	96000001	96100000	16
chr1	96100001	96200000	18
chr1	96200001	96300000	14
chr1	96800001	96900000	19
chr1	96900001	97000000	13
chr1	97000001	97100000	17
chr1	97100001	97200000	12
chr1	97200001	97300000	13
chr1	97300001	97400000	12
chr1	97400001	97500000	13
chr1	97500001	97600000	10
chr1	97600001	97700000	13
chr1	97700001	97800000	13
chr1	97800001	97900000	12
chr1	97900001	98000000	15
chr1	98200001	98300000	10
chr1	98300001	98400000	11
chr1	98400001	98500000	13
chr1	98500001	98600000	13
chr1	98700001	98800000	12
chr1	98800001	98900000	14
chr1	98900001	99000000	16
chr1	101900001	102000000	11
chr1	102000001	102100000	13
chr1	102400001	102500000	11
chr1	102500001	102600000	12
chr1	102600001	102700000	11
chr1	102700001	102800000	11
chr1	102800001	102900000	16
chr1	103300001	103400000	13
chr1	103800001	103900000	16
chr1	103900001	104000000	17
chr1	104000001	104100000	15
chr1	104100001	104200000	11
chr1	104200001	104300000	12
chr1	104300001	104400000	10
chr1	104400001	104500000	14
chr1	104500001	104600000	13
chr1	104600001	104700000	11
chr1	104700001	104800000	12
chr1	104800001	104900000	15
chr1	104900001	105000000	10
chr1	105000001	105100000	11
chr1	105100001	105200000	10
chr1	105200001	105300000	10
chr1	105300001	105400000	12
chr1	105400001	105500000	12
chr1	105500001	105600000	12
chr1	105600001	105700000	11
chr1	105700001	105800000	11
chr1	105800001	105900000	11
chr1	105900001	106000000	15
chr1	106000001	106100000	10
chr1	106100001	106200000	11
chr1	106300001	106400000	14
chr1	106500001	106600000	11
chr1	106900001	107000000	11
chr1	107100001	107200000	10
chr1	108200001	108300000	16
chr1	108300001	108400000	12
chr1	108400001	108500000	16
chr1	110100001	110200000	19
chr1	110900001	111000000	19
chr1	111200001	111300000	10
chr1	111700001	111800000	15
chr1	111800001	111900000	16
chr1	111900001	112000000	14
chr1	114000001	114100000	15
chr1	114200001	114300000	10
chr1	118300001	118400000	11
chr1	118400001	118500000	15
chr1	118500001	118600000	13
chr1	118600001	118700000	14
chr1	118700001	118800000	11
chr1	118800001	118900000	14
chr1	119300001	119400000	10
chr1	119500001	119600000	16
chr1	121600001	121700000	13
chr1	121900001	122000000	12
chr1	122100001	122200000	18
chr1	122200001	122300000	15
chr1	122400001	122500000	17
chr1	122500001	122600000	13
chr1	122600001	122700000	13
chr1	122700001	122800000	11
chr1	122800001	122900000	12
chr1	123000001	123100000	13
chr1	123100001	123200000	12
chr1	123300001	123400000	11
chr1	123400001	123500000	10
chr1	123500001	123600000	11
chr1	123600001	123700000	11
chr1	123700001	123800000	12
chr1	123800001	123900000	10
chr1	123900001	124000000	11
chr1	124000001	124100000	10
chr1	124100001	124200000	12
chr1	124200001	124300000	12
chr1	124300001	124400000	12
chr1	124400001	124500000	11
chr1	124500001	124600000	11
chr1	124600001	124700000	10
chr1	124700001	124800000	13
chr1	143100001	143200000	11
chr1	143200001	143300000	19
chr1	143700001	143800000	16
chr1	143900001	144000000	15
chr1	144000001	144100000	13
chr1	144400001	144500000	14
chr1	144500001	144600000	15
chr1	145300001	145400000	13
chr1	145500001	145600000	16
chr1	146100001	146200000	10
chr1	146900001	147000000	10
chr1	147000001	147100000	10
chr1	147300001	147400000	10
chr1	147400001	147500000	10
chr1	148600001	148700000	12
chr1	148700001	148800000	19
chr1	149200001	149300000	10
chr1	149800001	149900000	13
chr1	152100001	152200000	19
chr1	152200001	152300000	12
chr1	152400001	152500000	17
chr1	152600001	152700000	19
chr1	152700001	152800000	18
chr1	152800001	152900000	19
chr1	153200001	153300000	17
chr1	153300001	153400000	19
chr1	155000001	155100000	10
chr1	156300001	156400000	16
chr1	156600001	156700000	17
chr1	157100001	157200000	16
chr1	157200001	157300000	11
chr1	157300001	157400000	16
chr1	157400001	157500000	10
chr1	157500001	157600000	16
chr1	157600001	157700000	17
chr1	157700001	157800000	15
chr1	158200001	158300000	19
chr1	158500001	158600000	19
chr1	158700001	158800000	18
chr1	159000001	159100000	17
chr1	160400001	160500000	15
chr1	160500001	160600000	13
chr1	160600001	160700000	10
chr1	160900001	161000000	11
chr1	162800001	162900000	14
chr1	163000001	163100000	10
chr1	163100001	163200000	10
chr1	163300001	163400000	17
chr1	163400001	163500000	13
chr1	163500001	163600000	12
chr1	163600001	163700000	10
chr1	163700001	163800000	14
chr1	163800001	163900000	12
chr1	163900001	164000000	16
chr1	164000001	164100000	17
chr1	164100001	164200000	18
chr1	164900001	165000000	11
chr1	165000001	165100000	10
chr1	166000001	166100000	18
chr1	166100001	166200000	17
chr1	166400001	166500000	18
chr1	166800001	166900000	17
chr1	169600001	169700000	18
chr1	169700001	169800000	15
chr1	170100001	170200000	18
chr1	170300001	170400000	10
chr1	170400001	170500000	16
chr1	170700001	170800000	10
chr1	170900001	171000000	16
chr1	171000001	171100000	12
chr1	175400001	175500000	11
chr1	175600001	175700000	13
chr1	175700001	175800000	13
chr1	175800001	175900000	18
chr1	176300001	176400000	17
chr1	176400001	176500000	16
chr1	176600001	176700000	10
chr1	176800001	176900000	11
chr1	177300001	177400000	12
chr1	177600001	177700000	11
chr1	177700001	177800000	12
chr1	179400001	179500000	14
chr1	179500001	179600000	11
chr1	181700001	181800000	10
chr1	182400001	182500000	11
chr1	182500001	182600000	12
chr1	185700001	185800000	10
chr1	186200001	186300000	11
chr1	187100001	187200000	14
chr1	187200001	187300000	13
chr1	187300001	187400000	15
chr1	187400001	187500000	16
chr1	187500001	187600000	16
chr1	187600001	187700000	15
chr1	187700001	187800000	14
chr1	187800001	187900000	17
chr1	187900001	188000000	14
chr1	188000001	188100000	14
chr1	188100001	188200000	12
chr1	188200001	188300000	13
chr1	188300001	188400000	12
chr1	188400001	188500000	14
chr1	188500001	188600000	14
chr1	188600001	188700000	14
chr1	188700001	188800000	13
chr1	188800001	188900000	13
chr1	188900001	189000000	16
chr1	189000001	189100000	15
chr1	189100001	189200000	14
chr1	189200001	189300000	11
chr1	189300001	189400000	15
chr1	189400001	189500000	11
chr1	189500001	189600000	11
chr1	189600001	189700000	14
chr1	189700001	189800000	13
chr1	189800001	189900000	12
chr1	189900001	190000000	13
chr1	190000001	190100000	11
chr1	190100001	190200000	12
chr1	190200001	190300000	10
chr1	190300001	190400000	13
chr1	190400001	190500000	13
chr1	190500001	190600000	12
chr1	190600001	190700000	14
chr1	190700001	190800000	12
chr1	190800001	190900000	12
chr1	191900001	192000000	11
chr1	192000001	192100000	12
chr1	192100001	192200000	11
chr1	192300001	192400000	12
chr1	194300001	194400000	17
chr1	194400001	194500000	13
chr1	194500001	194600000	11
chr1	194600001	194700000	13
chr1	194700001	194800000	10
chr1	194800001	194900000	10
chr1	194900001	195000000	11
chr1	195000001	195100000	16
chr1	195100001	195200000	14
chr1	195200001	195300000	11
chr1	195300001	195400000	11
chr1	195400001	195500000	10
chr1	195500001	195600000	12
chr1	195600001	195700000	13
chr1	195700001	195800000	10
chr1	195800001	195900000	10
chr1	195900001	196000000	13
chr1	196000001	196100000	11
chr1	196200001	196300000	11
chr1	196700001	196800000	15
chr1	196800001	196900000	12
chr1	196900001	197000000	10
chr1	197000001	197100000	19
chr1	197200001	197300000	14
chr1	202600001	202700000	12
chr1	208600001	208700000	11
chr1	208700001	208800000	11
chr1	208800001	208900000	11
chr1	208900001	209000000	13
chr1	209000001	209100000	13
chr1	209100001	209200000	15
chr1	209200001	209300000	17
chr1	209800001	209900000	19
chr1	210000001	210100000	17
chr1	210800001	210900000	16
chr1	210900001	211000000	18
chr1	213300001	213400000	13
chr1	213400001	213500000	16
chr1	213500001	213600000	14
chr1	213600001	213700000	15
chr1	213700001	213800000	17
chr1	213800001	213900000	17
chr1	213900001	214000000	18
chr1	214000001	214100000	17
chr1	215600001	215700000	10
chr1	215700001	215800000	10
chr1	215800001	215900000	11
chr1	216200001	216300000	10
chr1	217800001	217900000	19
chr1	217900001	218000000	12
chr1	218000001	218100000	11
chr1	218100001	218200000	11
chr1	228500001	228600000	19
chr1	228600001	228700000	14
chr1	230400001	230500000	16
chr1	231100001	231200000	10
chr1	231200001	231300000	10
chr1	233800001	233900000	18
chr1	233900001	234000000	12
chr1	236700001	236800000	19
chr1	236900001	237000000	15
chr1	237000001	237100000	15
chr1	237100001	237200000	13
chr1	237200001	237300000	13
chr1	237300001	237400000	12
chr1	239400001	239500000	10
chr1	240100001	240200000	15
chr1	240300001	240400000	15
chr1	240400001	240500000	16
chr1	240500001	240600000	18
chr1	240600001	240700000	15
chr1	240700001	240800000	14
chr1	240800001	240900000	18
chr1	240900001	241000000	18
chr1	241000001	241100000	17
chr1	241100001	241200000	17
chr1	241600001	241700000	15
chr1	241700001	241800000	14
chr1	241800001	241900000	17
chr1	243100001	243200000	18
chr1	243600001	243700000	14
chr1	243700001	243800000	12
chr1	243900001	244000000	19
chr1	244000001	244100000	19
chr1	244100001	244200000	19
chr1	247500001	247600000	15
chr1	247600001	247700000	18
chr1	247700001	247800000	17
chr1	247800001	247900000	16
chr1	247900001	248000000	15
chr1	248600001	248700000	18
chr1	248700001	248800000	15
chr10	1300001	1400000	15
chr10	1400001	1500000	14
chr10	1500001	1600000	16
chr10	4400001	4500000	10
chr10	6600001	6700000	19
chr10	6700001	6800000	14
chr10	6800001	6900000	14
chr10	6900001	7000000	16
chr10	7000001	7100000	15
chr10	7100001	7200000	15
chr10	7200001	7300000	11
chr10	7300001	7400000	11
chr10	7400001	7500000	16
chr10	7500001	7600000	11
chr10	8100001	8200000	14
chr10	8700001	8800000	10
chr10	8800001	8900000	16
chr10	8900001	9000000	12
chr10	9000001	9100000	16
chr10	9100001	9200000	15
chr10	9200001	9300000	15
chr10	9300001	9400000	15
chr10	9400001	9500000	16
chr10	9500001	9600000	12
chr10	9900001	10000000	10
chr10	10200001	10300000	10
chr10	10500001	10600000	10
chr10	10600001	10700000	10
chr10	10700001	10800000	10
chr10	10900001	11000000	12
chr10	14100001	14200000	17
chr10	14200001	14300000	10
chr10	14300001	14400000	10
chr10	15800001	15900000	19
chr10	16400001	16500000	17
chr10	17200001	17300000	11
chr10	17400001	17500000	13
chr10	17900001	18000000	18
chr10	18000001	18100000	19
chr10	18100001	18200000	16
chr10	18200001	18300000	16
chr10	18300001	18400000	14
chr10	18500001	18600000	11
chr10	18700001	18800000	16
chr10	19000001	19100000	10
chr10	19300001	19400000	11
chr10	19400001	19500000	12
chr10	19700001	19800000	16
chr10	20500001	20600000	10
chr10	20600001	20700000	10
chr10	22200001	22300000	11
chr10	23300001	23400000	11
chr10	23500001	23600000	16
chr10	23800001	23900000	13
chr10	25200001	25300000	18
chr10	25500001	25600000	11
chr10	25700001	25800000	13
chr10	25800001	25900000	16
chr10	25900001	26000000	13
chr10	26000001	26100000	12
chr10	26100001	26200000	15
chr10	26500001	26600000	15
chr10	29100001	29200000	14
chr10	29200001	29300000	12
chr10	31500001	31600000	10
chr10	31600001	31700000	10
chr10	31700001	31800000	12
chr10	36100001	36200000	10
chr10	36200001	36300000	14
chr10	36300001	36400000	11
chr10	36400001	36500000	14
chr10	36500001	36600000	10
chr10	36800001	36900000	15
chr10	37000001	37100000	17
chr10	37100001	37200000	16
chr10	37200001	37300000	14
chr10	37300001	37400000	19
chr10	37400001	37500000	12
chr10	37500001	37600000	13
chr10	37600001	37700000	13
chr10	38200001	38300000	16
chr10	38800001	38900000	17
chr10	40100001	40200000	11
chr10	40200001	40300000	10
chr10	40300001	40400000	13
chr10	40600001	40700000	12
chr10	41000001	41100000	10
chr10	41200001	41300000	10
chr10	41300001	41400000	15
chr10	41500001	41600000	15
chr10	42000001	42100000	15
chr10	42300001	42400000	10
chr10	42400001	42500000	17
chr10	42600001	42700000	13
chr10	42700001	42800000	17
chr10	43200001	43300000	19
chr10	43300001	43400000	10
chr10	44400001	44500000	10
chr10	45000001	45100000	14
chr10	45100001	45200000	12
chr10	45200001	45300000	11
chr10	47800001	47900000	14
chr10	48600001	48700000	19
chr10	48900001	49000000	11
chr10	49100001	49200000	11
chr10	49200001	49300000	10
chr10	49300001	49400000	14
chr10	49400001	49500000	15
chr10	49700001	49800000	12
chr10	50700001	50800000	16
chr10	50800001	50900000	15
chr10	50900001	51000000	19
chr10	51000001	51100000	13
chr10	51100001	51200000	14
chr10	51200001	51300000	16
chr10	51300001	51400000	13
chr10	51400001	51500000	15
chr10	51500001	51600000	16
chr10	51600001	51700000	14
chr10	52000001	52100000	14
chr10	52100001	52200000	14
chr10	52200001	52300000	15
chr10	52300001	52400000	17
chr10	52400001	52500000	15
chr10	52500001	52600000	16
chr10	52600001	52700000	19
chr10	52700001	52800000	14
chr10	53900001	54000000	12
chr10	54000001	54100000	11
chr10	54100001	54200000	12
chr10	54200001	54300000	11
chr10	54300001	54400000	14
chr10	54400001	54500000	10
chr10	54600001	54700000	10
chr10	54700001	54800000	11
chr10	55600001	55700000	15
chr10	55700001	55800000	13
chr10	55800001	55900000	13
chr10	55900001	56000000	14
chr10	56000001	56100000	13
chr10	56100001	56200000	14
chr10	56200001	56300000	13
chr10	56300001	56400000	15
chr10	56400001	56500000	16
chr10	56500001	56600000	15
chr10	56600001	56700000	11
chr10	56700001	56800000	14
chr10	56800001	56900000	10
chr10	56900001	57000000	14
chr10	57000001	57100000	10
chr10	57100001	57200000	15
chr10	57200001	57300000	11
chr10	57300001	57400000	10
chr10	57400001	57500000	12
chr10	57700001	57800000	18
chr10	57900001	58000000	10
chr10	58100001	58200000	15
chr10	62700001	62800000	13
chr10	62900001	63000000	10
chr10	63000001	63100000	15
chr10	63900001	64000000	18
chr10	64000001	64100000	18
chr10	64100001	64200000	11
chr10	64200001	64300000	12
chr10	64300001	64400000	14
chr10	64400001	64500000	10
chr10	64500001	64600000	14
chr10	64600001	64700000	13
chr10	64700001	64800000	13
chr10	64800001	64900000	18
chr10	64900001	65000000	13
chr10	65000001	65100000	13
chr10	65100001	65200000	16
chr10	65200001	65300000	13
chr10	65300001	65400000	13
chr10	65400001	65500000	12
chr10	65700001	65800000	12
chr10	65900001	66000000	11
chr10	66000001	66100000	14
chr10	66100001	66200000	12
chr10	66200001	66300000	15
chr10	66300001	66400000	13
chr10	66400001	66500000	13
chr10	66500001	66600000	13
chr10	66600001	66700000	14
chr10	66700001	66800000	14
chr10	66800001	66900000	11
chr10	66900001	67000000	13
chr10	67000001	67100000	10
chr10	67100001	67200000	10
chr10	67200001	67300000	10
chr10	67300001	67400000	14
chr10	67400001	67500000	12
chr10	67500001	67600000	10
chr10	67600001	67700000	13
chr10	67700001	67800000	10
chr10	81400001	81500000	14
chr10	81500001	81600000	15
chr10	81600001	81700000	12
chr10	81700001	81800000	14
chr10	81800001	81900000	16
chr10	82800001	82900000	11
chr10	83000001	83100000	16
chr10	83100001	83200000	12
chr10	83200001	83300000	11
chr10	83300001	83400000	12
chr10	83400001	83500000	14
chr10	83600001	83700000	13
chr10	83700001	83800000	12
chr10	83800001	83900000	16
chr10	83900001	84000000	13
chr10	84200001	84300000	10
chr10	84600001	84700000	10
chr10	86300001	86400000	10
chr10	89800001	89900000	10
chr10	89900001	90000000	16
chr10	90000001	90100000	14
chr10	90100001	90200000	13
chr10	90200001	90300000	19
chr10	90500001	90600000	13
chr10	90700001	90800000	13
chr10	90800001	90900000	18
chr10	94700001	94800000	18
chr10	94800001	94900000	16
chr10	94900001	95000000	13
chr10	95000001	95100000	18
chr10	95100001	95200000	13
chr10	96300001	96400000	16
chr10	96400001	96500000	12
chr10	97100001	97200000	13
chr10	98500001	98600000	19
chr10	98600001	98700000	12
chr10	98700001	98800000	13
chr10	98800001	98900000	14
chr10	98900001	99000000	11
chr10	99000001	99100000	13
chr10	99100001	99200000	14
chr10	99200001	99300000	16
chr10	99400001	99500000	12
chr10	99500001	99600000	18
chr10	99600001	99700000	13
chr10	100800001	100900000	10
chr10	101000001	101100000	18
chr10	101300001	101400000	13
chr10	104600001	104700000	17
chr10	104900001	105000000	19
chr10	106000001	106100000	17
chr10	106100001	106200000	19
chr10	106700001	106800000	13
chr10	106800001	106900000	10
chr10	107000001	107100000	12
chr10	107300001	107400000	17
chr10	107400001	107500000	17
chr10	107500001	107600000	19
chr10	107600001	107700000	19
chr10	107700001	107800000	19
chr10	108600001	108700000	18
chr10	108700001	108800000	19
chr10	108800001	108900000	14
chr10	108900001	109000000	19
chr10	109000001	109100000	19
chr10	109100001	109200000	16
chr10	109200001	109300000	18
chr10	109400001	109500000	17
chr10	109500001	109600000	19
chr10	109700001	109800000	18
chr10	111100001	111200000	11
chr10	111800001	111900000	17
chr10	111900001	112000000	10
chr10	112000001	112100000	14
chr10	112100001	112200000	13
chr10	115000001	115100000	17
chr10	115100001	115200000	15
chr10	115200001	115300000	17
chr10	115300001	115400000	14
chr10	115400001	115500000	16
chr10	115500001	115600000	16
chr10	115600001	115700000	13
chr10	115700001	115800000	16
chr10	116100001	116200000	14
chr10	116200001	116300000	12
chr10	116300001	116400000	17
chr10	116400001	116500000	14
chr10	116500001	116600000	13
chr10	116600001	116700000	19
chr10	117000001	117100000	17
chr10	117200001	117300000	18
chr10	120100001	120200000	13
chr10	120200001	120300000	10
chr10	120600001	120700000	13
chr10	120700001	120800000	13
chr10	120800001	120900000	12
chr10	122600001	122700000	16
chr10	123400001	123500000	18
chr10	123500001	123600000	19
chr10	123700001	123800000	16
chr10	124000001	124100000	10
chr10	125500001	125600000	11
chr10	126000001	126100000	14
chr10	126100001	126200000	17
chr10	126200001	126300000	13
chr10	126300001	126400000	13
chr10	126400001	126500000	18
chr10	126600001	126700000	15
chr10	126700001	126800000	18
chr10	126800001	126900000	16
chr10	126900001	127000000	13
chr10	127700001	127800000	18
chr10	128200001	128300000	19
chr10	128600001	128700000	16
chr10	128700001	128800000	14
chr10	128800001	128900000	13
chr10	128900001	129000000	12
chr10	130400001	130500000	14
chr10	130500001	130600000	18
chr10	132200001	132300000	13
chr10	132800001	132900000	17
chr10	132900001	133000000	13
chr10	133100001	133200000	15
chr11	1000001	1100000	11
chr11	1100001	1200000	18
chr11	1200001	1300000	16
chr11	1300001	1400000	18
chr11	4100001	4200000	13
chr11	4300001	4400000	16
chr11	4400001	4500000	18
chr11	4500001	4600000	12
chr11	4600001	4700000	14
chr11	4700001	4800000	15
chr11	4800001	4900000	17
chr11	4900001	5000000	16
chr11	5000001	5100000	16
chr11	5100001	5200000	16
chr11	5200001	5300000	18
chr11	5300001	5400000	18
chr11	5400001	5500000	18
chr11	5800001	5900000	14
chr11	5900001	6000000	16
chr11	6000001	6100000	14
chr11	6600001	6700000	13
chr11	6800001	6900000	16
chr11	6900001	7000000	17
chr11	7000001	7100000	19
chr11	7100001	7200000	16
chr11	7200001	7300000	15
chr11	7300001	7400000	17
chr11	7600001	7700000	17
chr11	7700001	7800000	16
chr11	7800001	7900000	18
chr11	14600001	14700000	12
chr11	14800001	14900000	14
chr11	15100001	15200000	13
chr11	17700001	17800000	15
chr11	18700001	18800000	10
chr11	18900001	19000000	16
chr11	19000001	19100000	12
chr11	20100001	20200000	14
chr11	20200001	20300000	16
chr11	20700001	20800000	17
chr11	20800001	20900000	16
chr11	21000001	21100000	13
chr11	21100001	21200000	15
chr11	21200001	21300000	14
chr11	21300001	21400000	14
chr11	21400001	21500000	19
chr11	21500001	21600000	13
chr11	21600001	21700000	10
chr11	21700001	21800000	14
chr11	21800001	21900000	11
chr11	21900001	22000000	12
chr11	22000001	22100000	19
chr11	22100001	22200000	19
chr11	22200001	22300000	12
chr11	22400001	22500000	16
chr11	22500001	22600000	17
chr11	22700001	22800000	15
chr11	22800001	22900000	15
chr11	22900001	23000000	16
chr11	23000001	23100000	11
chr11	23100001	23200000	11
chr11	23200001	23300000	11
chr11	23300001	23400000	16
chr11	23400001	23500000	11
chr11	23500001	23600000	11
chr11	23600001	23700000	11
chr11	23700001	23800000	13
chr11	23800001	23900000	13
chr11	24000001	24100000	15
chr11	24100001	24200000	11
chr11	24200001	24300000	12
chr11	24300001	24400000	13
chr11	24400001	24500000	14
chr11	24500001	24600000	15
chr11	24600001	24700000	11
chr11	24700001	24800000	12
chr11	24800001	24900000	13
chr11	24900001	25000000	11
chr11	25000001	25100000	15
chr11	25100001	25200000	13
chr11	25200001	25300000	12
chr11	25300001	25400000	13
chr11	25400001	25500000	14
chr11	25500001	25600000	11
chr11	25600001	25700000	14
chr11	25700001	25800000	11
chr11	26000001	26100000	13
chr11	26100001	26200000	15
chr11	26200001	26300000	11
chr11	26300001	26400000	10
chr11	26400001	26500000	10
chr11	28800001	28900000	13
chr11	28900001	29000000	15
chr11	29000001	29100000	19
chr11	29100001	29200000	15
chr11	29200001	29300000	16
chr11	29300001	29400000	18
chr11	29500001	29600000	14
chr11	29600001	29700000	11
chr11	29700001	29800000	10
chr11	29800001	29900000	12
chr11	29900001	30000000	10
chr11	30000001	30100000	12
chr11	30100001	30200000	13
chr11	32000001	32100000	14
chr11	36700001	36800000	12
chr11	39000001	39100000	12
chr11	39100001	39200000	11
chr11	40200001	40300000	11
chr11	40500001	40600000	14
chr11	40600001	40700000	17
chr11	40700001	40800000	15
chr11	40800001	40900000	17
chr11	40900001	41000000	15
chr11	41000001	41100000	14
chr11	41100001	41200000	17
chr11	41400001	41500000	11
chr11	41600001	41700000	14
chr11	41700001	41800000	12
chr11	41800001	41900000	13
chr11	41900001	42000000	14
chr11	42000001	42100000	14
chr11	42100001	42200000	13
chr11	42200001	42300000	18
chr11	42300001	42400000	17
chr11	42400001	42500000	14
chr11	42600001	42700000	17
chr11	42700001	42800000	18
chr11	42800001	42900000	18
chr11	43300001	43400000	18
chr11	45500001	45600000	10
chr11	45600001	45700000	10
chr11	48100001	48200000	19
chr11	49300001	49400000	19
chr11	51100001	51200000	17
chr11	51300001	51400000	17
chr11	51400001	51500000	13
chr11	51600001	51700000	10
chr11	51700001	51800000	11
chr11	51800001	51900000	12
chr11	51900001	52000000	11
chr11	52100001	52200000	15
chr11	52200001	52300000	14
chr11	52300001	52400000	17
chr11	52400001	52500000	16
chr11	52600001	52700000	14
chr11	52900001	53000000	15
chr11	53100001	53200000	16
chr11	53300001	53400000	10
chr11	53500001	53600000	13
chr11	53700001	53800000	19
chr11	53800001	53900000	12
chr11	54200001	54300000	16
chr11	56500001	56600000	19
chr11	56900001	57000000	15
chr11	57000001	57100000	16
chr11	57100001	57200000	14
chr11	57900001	58000000	18
chr11	58000001	58100000	19
chr11	58100001	58200000	19
chr11	58900001	59000000	15
chr11	59500001	59600000	14
chr11	59600001	59700000	12
chr11	60700001	60800000	12
chr11	61500001	61600000	12
chr11	63100001	63200000	17
chr11	63300001	63400000	10
chr11	63400001	63500000	12
chr11	64400001	64500000	12
chr11	64500001	64600000	12
chr11	72500001	72600000	12
chr11	79700001	79800000	10
chr11	79800001	79900000	10
chr11	79900001	80000000	11
chr11	80000001	80100000	12
chr11	80200001	80300000	13
chr11	80300001	80400000	12
chr11	80400001	80500000	12
chr11	80500001	80600000	12
chr11	80600001	80700000	10
chr11	80700001	80800000	12
chr11	80800001	80900000	11
chr11	80900001	81000000	13
chr11	81000001	81100000	12
chr11	81100001	81200000	10
chr11	81200001	81300000	14
chr11	81300001	81400000	18
chr11	81400001	81500000	16
chr11	81500001	81600000	18
chr11	81600001	81700000	17
chr11	81700001	81800000	17
chr11	81800001	81900000	16
chr11	82000001	82100000	14
chr11	82100001	82200000	14
chr11	82200001	82300000	19
chr11	82300001	82400000	16
chr11	82400001	82500000	18
chr11	82500001	82600000	14
chr11	83200001	83300000	13
chr11	83300001	83400000	11
chr11	83400001	83500000	10
chr11	83500001	83600000	12
chr11	83600001	83700000	11
chr11	83700001	83800000	10
chr11	83800001	83900000	15
chr11	83900001	84000000	11
chr11	84000001	84100000	13
chr11	84100001	84200000	11
chr11	84200001	84300000	13
chr11	84300001	84400000	12
chr11	84400001	84500000	14
chr11	84500001	84600000	13
chr11	84600001	84700000	12
chr11	84700001	84800000	18
chr11	84800001	84900000	15
chr11	84900001	85000000	14
chr11	85000001	85100000	14
chr11	85100001	85200000	14
chr11	85200001	85300000	14
chr11	85300001	85400000	14
chr11	85400001	85500000	15
chr11	87400001	87500000	16
chr11	87500001	87600000	15
chr11	87600001	87700000	18
chr11	88500001	88600000	19
chr11	88600001	88700000	18
chr11	88800001	88900000	13
chr11	88900001	89000000	12
chr11	89200001	89300000	16
chr11	89700001	89800000	19
chr11	89800001	89900000	16
chr11	89900001	90000000	18
chr11	90200001	90300000	12
chr11	90300001	90400000	13
chr11	90500001	90600000	10
chr11	92300001	92400000	10
chr11	92500001	92600000	13
chr11	92600001	92700000	15
chr11	92700001	92800000	10
chr11	92800001	92900000	18
chr11	92900001	93000000	15
chr11	93900001	94000000	16
chr11	94000001	94100000	13
chr11	94100001	94200000	10
chr11	96400001	96500000	13
chr11	96600001	96700000	13
chr11	96700001	96800000	11
chr11	96900001	97000000	13
chr11	97000001	97100000	16
chr11	97200001	97300000	18
chr11	97300001	97400000	16
chr11	97400001	97500000	16
chr11	97500001	97600000	13
chr11	97600001	97700000	11
chr11	97700001	97800000	13
chr11	97800001	97900000	14
chr11	97900001	98000000	14
chr11	98000001	98100000	13
chr11	98100001	98200000	14
chr11	98200001	98300000	14
chr11	98300001	98400000	12
chr11	98400001	98500000	14
chr11	98500001	98600000	13
chr11	98600001	98700000	17
chr11	98700001	98800000	15
chr11	98800001	98900000	16
chr11	98900001	99000000	17
chr11	99000001	99100000	15
chr11	99100001	99200000	13
chr11	99200001	99300000	13
chr11	99300001	99400000	13
chr11	99400001	99500000	13
chr11	99500001	99600000	15
chr11	99600001	99700000	11
chr11	99700001	99800000	18
chr11	99800001	99900000	12
chr11	99900001	100000000	14
chr11	100000001	100100000	10
chr11	100100001	100200000	17
chr11	105600001	105700000	12
chr11	105700001	105800000	11
chr11	106100001	106200000	15
chr11	106300001	106400000	11
chr11	106500001	106600000	11
chr11	107900001	108000000	17
chr11	108000001	108100000	10
chr11	109100001	109200000	12
chr11	109200001	109300000	13
chr11	109300001	109400000	13
chr11	109400001	109500000	18
chr11	109500001	109600000	13
chr11	109600001	109700000	16
chr11	109700001	109800000	19
chr11	109900001	110000000	10
chr11	114500001	114600000	14
chr11	114600001	114700000	10
chr11	114700001	114800000	10
chr11	116500001	116600000	16
chr11	116700001	116800000	16
chr11	123700001	123800000	17
chr11	123800001	123900000	17
chr11	123900001	124000000	18
chr11	124100001	124200000	18
chr11	124300001	124400000	16
chr11	124400001	124500000	17
chr11	124800001	124900000	17
chr11	125800001	125900000	17
chr11	126400001	126500000	16
chr11	126500001	126600000	15
chr11	126600001	126700000	14
chr11	126900001	127000000	11
chr11	127000001	127100000	10
chr11	127100001	127200000	11
chr11	127900001	128000000	15
chr11	130800001	130900000	15
chr11	131000001	131100000	19
chr11	131100001	131200000	15
chr11	131400001	131500000	16
chr11	131500001	131600000	17
chr11	131600001	131700000	17
chr11	133100001	133200000	18
chr11	133200001	133300000	17
chr11	133400001	133500000	16
chr11	133600001	133700000	18
chr11	133700001	133800000	18
chr11	133900001	134000000	14
chr11	134500001	134600000	14
chr11	134700001	134800000	19
chr12	1	100000	10
chr12	1800001	1900000	16
chr12	1900001	2000000	15
chr12	2100001	2200000	11
chr12	2300001	2400000	11
chr12	2400001	2500000	10
chr12	2500001	2600000	13
chr12	3300001	3400000	13
chr12	3500001	3600000	10
chr12	4100001	4200000	14
chr12	4200001	4300000	16
chr12	4800001	4900000	19
chr12	4900001	5000000	19
chr12	5000001	5100000	17
chr12	7300001	7400000	10
chr12	7500001	7600000	15
chr12	7600001	7700000	16
chr12	9900001	10000000	11
chr12	10000001	10100000	11
chr12	10700001	10800000	12
chr12	11200001	11300000	17
chr12	11300001	11400000	17
chr12	11400001	11500000	19
chr12	11500001	11600000	13
chr12	14100001	14200000	13
chr12	16100001	16200000	13
chr12	16600001	16700000	11
chr12	16700001	16800000	15
chr12	16800001	16900000	12
chr12	16900001	17000000	16
chr12	17600001	17700000	14
chr12	17700001	17800000	13
chr12	17800001	17900000	12
chr12	17900001	18000000	13
chr12	18000001	18100000	13
chr12	18100001	18200000	12
chr12	18200001	18300000	10
chr12	18500001	18600000	12
chr12	18800001	18900000	17
chr12	19000001	19100000	13
chr12	20900001	21000000	11
chr12	21000001	21100000	13
chr12	21100001	21200000	14
chr12	21900001	22000000	11
chr12	22100001	22200000	10
chr12	22800001	22900000	12
chr12	22900001	23000000	10
chr12	23000001	23100000	13
chr12	33000001	33100000	13
chr12	33100001	33200000	10
chr12	33200001	33300000	11
chr12	33300001	33400000	10
chr12	33800001	33900000	15
chr12	34000001	34100000	17
chr12	34100001	34200000	13
chr12	34900001	35000000	10
chr12	35100001	35200000	13
chr12	35300001	35400000	11
chr12	35400001	35500000	10
chr12	35500001	35600000	10
chr12	36000001	36100000	13
chr12	36100001	36200000	10
chr12	36600001	36700000	10
chr12	37100001	37200000	12
chr12	37300001	37400000	15
chr12	37500001	37600000	14
chr12	38200001	38300000	11
chr12	39200001	39300000	11
chr12	39600001	39700000	16
chr12	39700001	39800000	13
chr12	40300001	40400000	19
chr12	40400001	40500000	14
chr12	40500001	40600000	16
chr12	40600001	40700000	14
chr12	40700001	40800000	12
chr12	43500001	43600000	11
chr12	43600001	43700000	17
chr12	48300001	48400000	11
chr12	48500001	48600000	10
chr12	52600001	52700000	10
chr12	52700001	52800000	11
chr12	53800001	53900000	12
chr12	54400001	54500000	13
chr12	54700001	54800000	13
chr12	54800001	54900000	15
chr12	54900001	55000000	17
chr12	55300001	55400000	17
chr12	55400001	55500000	16
chr12	56800001	56900000	14
chr12	56900001	57000000	11
chr12	57600001	57700000	10
chr12	59100001	59200000	16
chr12	59200001	59300000	17
chr12	59300001	59400000	15
chr12	59400001	59500000	17
chr12	59500001	59600000	19
chr12	59700001	59800000	10
chr12	59800001	59900000	12
chr12	59900001	60000000	12
chr12	60000001	60100000	10
chr12	60100001	60200000	11
chr12	60200001	60300000	16
chr12	60300001	60400000	16
chr12	60400001	60500000	16
chr12	60600001	60700000	19
chr12	60700001	60800000	17
chr12	60900001	61000000	18
chr12	61200001	61300000	17
chr12	61300001	61400000	18
chr12	61400001	61500000	17
chr12	61600001	61700000	19
chr12	61700001	61800000	17
chr12	61800001	61900000	17
chr12	61900001	62000000	17
chr12	62000001	62100000	16
chr12	63100001	63200000	18
chr12	63400001	63500000	15
chr12	63500001	63600000	11
chr12	64800001	64900000	10
chr12	64900001	65000000	13
chr12	65000001	65100000	14
chr12	65100001	65200000	15
chr12	70800001	70900000	15
chr12	70900001	71000000	18
chr12	72200001	72300000	12
chr12	72300001	72400000	11
chr12	72400001	72500000	11
chr12	72500001	72600000	12
chr12	72800001	72900000	10
chr12	73000001	73100000	11
chr12	73100001	73200000	11
chr12	73600001	73700000	11
chr12	73800001	73900000	10
chr12	74500001	74600000	12
chr12	74600001	74700000	16
chr12	75200001	75300000	13
chr12	77000001	77100000	14
chr12	77100001	77200000	19
chr12	81200001	81300000	11
chr12	81300001	81400000	10
chr12	81400001	81500000	11
chr12	81700001	81800000	11
chr12	81800001	81900000	11
chr12	81900001	82000000	11
chr12	82000001	82100000	17
chr12	82100001	82200000	18
chr12	85200001	85300000	12
chr12	85300001	85400000	11
chr12	86000001	86100000	14
chr12	86100001	86200000	15
chr12	86400001	86500000	11
chr12	86500001	86600000	10
chr12	86700001	86800000	13
chr12	87000001	87100000	13
chr12	87900001	88000000	14
chr12	100300001	100400000	17
chr12	100400001	100500000	15
chr12	100900001	101000000	13
chr12	101100001	101200000	16
chr12	103600001	103700000	13
chr12	107200001	107300000	15
chr12	107400001	107500000	14
chr12	107500001	107600000	12
chr12	107600001	107700000	19
chr12	108100001	108200000	14
chr12	108300001	108400000	13
chr12	108900001	109000000	18
chr12	111000001	111100000	16
chr12	111100001	111200000	13
chr12	111300001	111400000	17
chr12	112900001	113000000	10
chr12	113300001	113400000	12
chr12	114700001	114800000	12
chr12	115000001	115100000	18
chr12	115100001	115200000	15
chr12	115200001	115300000	18
chr12	115400001	115500000	17
chr12	115600001	115700000	19
chr12	115900001	116000000	12
chr12	118300001	118400000	12
chr12	119100001	119200000	16
chr12	119600001	119700000	19
chr12	120600001	120700000	12
chr12	125100001	125200000	14
chr12	125200001	125300000	12
chr12	125500001	125600000	11
chr12	125700001	125800000	12
chr12	125800001	125900000	16
chr12	125900001	126000000	16
chr12	126000001	126100000	14
chr12	126100001	126200000	13
chr12	126200001	126300000	13
chr12	126300001	126400000	12
chr12	126400001	126500000	10
chr12	126600001	126700000	19
chr12	126900001	127000000	17
chr12	127200001	127300000	18
chr12	127400001	127500000	13
chr12	127500001	127600000	13
chr12	127600001	127700000	16
chr12	127700001	127800000	18
chr12	127800001	127900000	18
chr12	128000001	128100000	19
chr12	128300001	128400000	10
chr12	128500001	128600000	14
chr12	128600001	128700000	11
chr12	128700001	128800000	10
chr12	128900001	129000000	10
chr12	130300001	130400000	11
chr12	130400001	130500000	10
chr12	130700001	130800000	13
chr12	130900001	131000000	18
chr12	131000001	131100000	11
chr12	131200001	131300000	18
chr12	131300001	131400000	15
chr12	131400001	131500000	14
chr12	131500001	131600000	17
chr12	132300001	132400000	18
chr12	132400001	132500000	19
chr12	133200001	133275309	15
chr13	18200001	18300000	16
chr13	18900001	19000000	19
chr13	19000001	19100000	19
chr13	19100001	19200000	12
chr13	25100001	25200000	12
chr13	25300001	25400000	15
chr13	25500001	25600000	19
chr13	25600001	25700000	18
chr13	25700001	25800000	14
chr13	25800001	25900000	13
chr13	25900001	26000000	14
chr13	26000001	26100000	13
chr13	26200001	26300000	14
chr13	26500001	26600000	17
chr13	26700001	26800000	19
chr13	26800001	26900000	14
chr13	26900001	27000000	12
chr13	28000001	28100000	14
chr13	28700001	28800000	13
chr13	28900001	29000000	16
chr13	29000001	29100000	18
chr13	29100001	29200000	17
chr13	29200001	29300000	16
chr13	29300001	29400000	17
chr13	37100001	37200000	11
chr13	37200001	37300000	13
chr13	37300001	37400000	10
chr13	37700001	37800000	10
chr13	37800001	37900000	12
chr13	47600001	47700000	10
chr13	52200001	52300000	12
chr13	52500001	52600000	13
chr13	52800001	52900000	16
chr13	52900001	53000000	13
chr13	53100001	53200000	12
chr13	53300001	53400000	15
chr13	53400001	53500000	11
chr13	53500001	53600000	18
chr13	53600001	53700000	18
chr13	53700001	53800000	13
chr13	53800001	53900000	16
chr13	53900001	54000000	16
chr13	54200001	54300000	15
chr13	54300001	54400000	14
chr13	54400001	54500000	13
chr13	54500001	54600000	16
chr13	54600001	54700000	16
chr13	54700001	54800000	16
chr13	54800001	54900000	17
chr13	54900001	55000000	14
chr13	55000001	55100000	19
chr13	55100001	55200000	17
chr13	55200001	55300000	14
chr13	55300001	55400000	12
chr13	55400001	55500000	14
chr13	55500001	55600000	16
chr13	55600001	55700000	14
chr13	55700001	55800000	13
chr13	55800001	55900000	14
chr13	55900001	56000000	13
chr13	56000001	56100000	15
chr13	56100001	56200000	14
chr13	56200001	56300000	14
chr13	56300001	56400000	14
chr13	56400001	56500000	19
chr13	56500001	56600000	16
chr13	56600001	56700000	15
chr13	56700001	56800000	14
chr13	56800001	56900000	15
chr13	56900001	57000000	12
chr13	57000001	57100000	16
chr13	57100001	57200000	15
chr13	57200001	57300000	16
chr13	57300001	57400000	12
chr13	57400001	57500000	11
chr13	57500001	57600000	16
chr13	57900001	58000000	12
chr13	58000001	58100000	11
chr13	58100001	58200000	13
chr13	58200001	58300000	10
chr13	58300001	58400000	11
chr13	58400001	58500000	11
chr13	58500001	58600000	10
chr13	58600001	58700000	13
chr13	58700001	58800000	12
chr13	58800001	58900000	12
chr13	58900001	59000000	14
chr13	59000001	59100000	12
chr13	59300001	59400000	12
chr13	60500001	60600000	18
chr13	60600001	60700000	12
chr13	60700001	60800000	13
chr13	60800001	60900000	15
chr13	60900001	61000000	12
chr13	61000001	61100000	14
chr13	61100001	61200000	12
chr13	61200001	61300000	14
chr13	61300001	61400000	14
chr13	61400001	61500000	14
chr13	61500001	61600000	13
chr13	61600001	61700000	14
chr13	61700001	61800000	13
chr13	61800001	61900000	14
chr13	62000001	62100000	13
chr13	62100001	62200000	12
chr13	62200001	62300000	10
chr13	62800001	62900000	12
chr13	62900001	63000000	12
chr13	63000001	63100000	12
chr13	63900001	64000000	10
chr13	64000001	64100000	10
chr13	64100001	64200000	13
chr13	64200001	64300000	10
chr13	64300001	64400000	10
chr13	64400001	64500000	10
chr13	64700001	64800000	11
chr13	65400001	65500000	10
chr13	67200001	67300000	14
chr13	67300001	67400000	11
chr13	67500001	67600000	11
chr13	67600001	67700000	12
chr13	67700001	67800000	11
chr13	67800001	67900000	10
chr13	67900001	68000000	10
chr13	68000001	68100000	10
chr13	68100001	68200000	11
chr13	68500001	68600000	10
chr13	68600001	68700000	12
chr13	68800001	68900000	11
chr13	68900001	69000000	10
chr13	69000001	69100000	10
chr13	69100001	69200000	10
chr13	69400001	69500000	13
chr13	70500001	70600000	11
chr13	77800001	77900000	13
chr13	77900001	78000000	11
chr13	78000001	78100000	14
chr13	78200001	78300000	15
chr13	78300001	78400000	13
chr13	78400001	78500000	19
chr13	78600001	78700000	17
chr13	78700001	78800000	17
chr13	78800001	78900000	12
chr13	79000001	79100000	10
chr13	79100001	79200000	10
chr13	79200001	79300000	10
chr13	81200001	81300000	11
chr13	81600001	81700000	11
chr13	81800001	81900000	10
chr13	84400001	84500000	12
chr13	84600001	84700000	10
chr13	86600001	86700000	12
chr13	86700001	86800000	11
chr13	86800001	86900000	10
chr13	86900001	87000000	10
chr13	87000001	87100000	11
chr13	87200001	87300000	10
chr13	87300001	87400000	10
chr13	87400001	87500000	14
chr13	87500001	87600000	16
chr13	87600001	87700000	12
chr13	91200001	91300000	10
chr13	91300001	91400000	15
chr13	91400001	91500000	14
chr13	91500001	91600000	13
chr13	91600001	91700000	12
chr13	91700001	91800000	13
chr13	91800001	91900000	15
chr13	92500001	92600000	11
chr13	92600001	92700000	10
chr13	94800001	94900000	13
chr13	100900001	101000000	11
chr13	101000001	101100000	15
chr13	101100001	101200000	15
chr13	101200001	101300000	14
chr13	101300001	101400000	18
chr13	101600001	101700000	10
chr13	101800001	101900000	17
chr13	101900001	102000000	17
chr13	102000001	102100000	15
chr13	102100001	102200000	13
chr13	102200001	102300000	12
chr13	102300001	102400000	11
chr13	102400001	102500000	13
chr13	102900001	103000000	14
chr13	103200001	103300000	10
chr13	103300001	103400000	14
chr13	103400001	103500000	14
chr13	103500001	103600000	10
chr13	107100001	107200000	19
chr13	107200001	107300000	18
chr13	108200001	108300000	17
chr13	108600001	108700000	19
chr13	108800001	108900000	18
chr13	108900001	109000000	11
chr13	109000001	109100000	11
chr13	109100001	109200000	14
chr13	109300001	109400000	12
chr13	109400001	109500000	10
chr13	109500001	109600000	11
chr13	109600001	109700000	15
chr13	110900001	111000000	18
chr13	111100001	111200000	17
chr13	113700001	113800000	17
chr13	113800001	113900000	14
chr14	18700001	18800000	13
chr14	18800001	18900000	15
chr14	19200001	19300000	11
chr14	19500001	19600000	10
chr14	19800001	19900000	13
chr14	20600001	20700000	17
chr14	21500001	21600000	12
chr14	21600001	21700000	10
chr14	23500001	23600000	15
chr14	23600001	23700000	11
chr14	23700001	23800000	18
chr14	23800001	23900000	17
chr14	24500001	24600000	18
chr14	24600001	24700000	14
chr14	24700001	24800000	19
chr14	25100001	25200000	13
chr14	25300001	25400000	11
chr14	25400001	25500000	10
chr14	25500001	25600000	11
chr14	25600001	25700000	19
chr14	25700001	25800000	15
chr14	25900001	26000000	10
chr14	26000001	26100000	10
chr14	26100001	26200000	11
chr14	26300001	26400000	11
chr14	26500001	26600000	11
chr14	26600001	26700000	13
chr14	26700001	26800000	10
chr14	27200001	27300000	10
chr14	27300001	27400000	10
chr14	27400001	27500000	10
chr14	27500001	27600000	10
chr14	28100001	28200000	13
chr14	28200001	28300000	16
chr14	28300001	28400000	12
chr14	28900001	29000000	17
chr14	29000001	29100000	17
chr14	29100001	29200000	18
chr14	29300001	29400000	19
chr14	29400001	29500000	19
chr14	30100001	30200000	13
chr14	35400001	35500000	12
chr14	36200001	36300000	10
chr14	36300001	36400000	10
chr14	36400001	36500000	18
chr14	36600001	36700000	17
chr14	37300001	37400000	13
chr14	37500001	37600000	13
chr14	37600001	37700000	10
chr14	37700001	37800000	12
chr14	37800001	37900000	10
chr14	37900001	38000000	11
chr14	38000001	38100000	11
chr14	38100001	38200000	10
chr14	38200001	38300000	13
chr14	38300001	38400000	16
chr14	38400001	38500000	16
chr14	38500001	38600000	17
chr14	40400001	40500000	12
chr14	40500001	40600000	11
chr14	40700001	40800000	11
chr14	40800001	40900000	15
chr14	40900001	41000000	10
chr14	41100001	41200000	12
chr14	41200001	41300000	18
chr14	41300001	41400000	15
chr14	41400001	41500000	16
chr14	41500001	41600000	16
chr14	41600001	41700000	13
chr14	41700001	41800000	11
chr14	41800001	41900000	11
chr14	42000001	42100000	12
chr14	42100001	42200000	10
chr14	42400001	42500000	10
chr14	42500001	42600000	10
chr14	42600001	42700000	11
chr14	42700001	42800000	11
chr14	42800001	42900000	11
chr14	43400001	43500000	10
chr14	43700001	43800000	10
chr14	43800001	43900000	12
chr14	43900001	44000000	13
chr14	44000001	44100000	13
chr14	44300001	44400000	10
chr14	47500001	47600000	13
chr14	47600001	47700000	11
chr14	47900001	48000000	12
chr14	48400001	48500000	10
chr14	49000001	49100000	10
chr14	49100001	49200000	12
chr14	49200001	49300000	11
chr14	49400001	49500000	15
chr14	52000001	52100000	16
chr14	52100001	52200000	16
chr14	56800001	56900000	19
chr14	57400001	57500000	14
chr14	57500001	57600000	14
chr14	57600001	57700000	13
chr14	57800001	57900000	17
chr14	57900001	58000000	11
chr14	58000001	58100000	12
chr14	58900001	59000000	10
chr14	59000001	59100000	13
chr14	59500001	59600000	12
chr14	59600001	59700000	11
chr14	59800001	59900000	10
chr14	59900001	60000000	11
chr14	60400001	60500000	16
chr14	61800001	61900000	12
chr14	61900001	62000000	19
chr14	62000001	62100000	11
chr14	62100001	62200000	18
chr14	62300001	62400000	19
chr14	62400001	62500000	19
chr14	62500001	62600000	19
chr14	69800001	69900000	19
chr14	70100001	70200000	16
chr14	70200001	70300000	13
chr14	70300001	70400000	14
chr14	77100001	77200000	14
chr14	78100001	78200000	17
chr14	78200001	78300000	18
chr14	78800001	78900000	19
chr14	79900001	80000000	11
chr14	80100001	80200000	15
chr14	80300001	80400000	15
chr14	81600001	81700000	12
chr14	81700001	81800000	13
chr14	82200001	82300000	14
chr14	82300001	82400000	14
chr14	85800001	85900000	13
chr14	85900001	86000000	12
chr14	86000001	86100000	16
chr14	86100001	86200000	11
chr14	86200001	86300000	11
chr14	86300001	86400000	14
chr14	86400001	86500000	13
chr14	86500001	86600000	13
chr14	86600001	86700000	14
chr14	86700001	86800000	13
chr14	86800001	86900000	14
chr14	86900001	87000000	17
chr14	87000001	87100000	15
chr14	87100001	87200000	16
chr14	87200001	87300000	14
chr14	87300001	87400000	19
chr14	87400001	87500000	19
chr14	87600001	87700000	19
chr14	87700001	87800000	19
chr14	88100001	88200000	19
chr14	88700001	88800000	10
chr14	88800001	88900000	11
chr14	89000001	89100000	14
chr14	89100001	89200000	10
chr14	92200001	92300000	10
chr14	95500001	95600000	19
chr14	95600001	95700000	13
chr14	96000001	96100000	16
chr14	96900001	97000000	19
chr14	97000001	97100000	14
chr14	97100001	97200000	15
chr14	97200001	97300000	18
chr14	97300001	97400000	15
chr14	97400001	97500000	16
chr14	97600001	97700000	14
chr14	97700001	97800000	12
chr14	97900001	98000000	12
chr14	98100001	98200000	16
chr14	98200001	98300000	11
chr14	98300001	98400000	11
chr14	98400001	98500000	15
chr14	98500001	98600000	18
chr14	98600001	98700000	13
chr14	99200001	99300000	17
chr14	100500001	100600000	17
chr14	100600001	100700000	14
chr14	100800001	100900000	15
chr14	100900001	101000000	16
chr14	101000001	101100000	15
chr14	101300001	101400000	14
chr14	101400001	101500000	19
chr14	101500001	101600000	12
chr14	101600001	101700000	11
chr14	104100001	104200000	18
chr14	104200001	104300000	15
chr14	104300001	104400000	17
chr14	104400001	104500000	18
chr14	105100001	105200000	11
chr14	105600001	105700000	12
chr14	105800001	105900000	18
chr14	106800001	106900000	18
chr15	18500001	18600000	14
chr15	18700001	18800000	12
chr15	18800001	18900000	14
chr15	19000001	19100000	12
chr15	19100001	19200000	11
chr15	19200001	19300000	13
chr15	19300001	19400000	11
chr15	19400001	19500000	18
chr15	19800001	19900000	18
chr15	20100001	20200000	17
chr15	20200001	20300000	12
chr15	20300001	20400000	16
chr15	20400001	20500000	12
chr15	20500001	20600000	12
chr15	20600001	20700000	17
chr15	20800001	20900000	15
chr15	21000001	21100000	13
chr15	21100001	21200000	18
chr15	21200001	21300000	14
chr15	21300001	21400000	17
chr15	21400001	21500000	17
chr15	21500001	21600000	19
chr15	21600001	21700000	18
chr15	21700001	21800000	15
chr15	21800001	21900000	17
chr15	21900001	22000000	19
chr15	22100001	22200000	18
chr15	22300001	22400000	18
chr15	22700001	22800000	11
chr15	22800001	22900000	15
chr15	23400001	23500000	16
chr15	24100001	24200000	18
chr15	24200001	24300000	19
chr15	25900001	26000000	12
chr15	26000001	26100000	13
chr15	26200001	26300000	16
chr15	27000001	27100000	10
chr15	31900001	32000000	13
chr15	32000001	32100000	13
chr15	32200001	32300000	10
chr15	33200001	33300000	10
chr15	33300001	33400000	17
chr15	33400001	33500000	15
chr15	33600001	33700000	18
chr15	33700001	33800000	15
chr15	34400001	34500000	18
chr15	34600001	34700000	16
chr15	34800001	34900000	15
chr15	37300001	37400000	13
chr15	37400001	37500000	13
chr15	37500001	37600000	14
chr15	37600001	37700000	12
chr15	45900001	46000000	10
chr15	46000001	46100000	14
chr15	46100001	46200000	18
chr15	46200001	46300000	16
chr15	46300001	46400000	15
chr15	46400001	46500000	14
chr15	46500001	46600000	12
chr15	46600001	46700000	15
chr15	46800001	46900000	14
chr15	46900001	47000000	14
chr15	47000001	47100000	18
chr15	47100001	47200000	19
chr15	49700001	49800000	15
chr15	51600001	51700000	10
chr15	53700001	53800000	11
chr15	53800001	53900000	14
chr15	53900001	54000000	14
chr15	54000001	54100000	18
chr15	54100001	54200000	15
chr15	54200001	54300000	16
chr15	54300001	54400000	15
chr15	54400001	54500000	17
chr15	54500001	54600000	14
chr15	54600001	54700000	11
chr15	54700001	54800000	13
chr15	54800001	54900000	13
chr15	54900001	55000000	11
chr15	55000001	55100000	15
chr15	59700001	59800000	13
chr15	59900001	60000000	17
chr15	60000001	60100000	11
chr15	60300001	60400000	12
chr15	61200001	61300000	14
chr15	61300001	61400000	10
chr15	61400001	61500000	12
chr15	61500001	61600000	14
chr15	61600001	61700000	15
chr15	73300001	73400000	11
chr15	73400001	73500000	14
chr15	73700001	73800000	11
chr15	73800001	73900000	16
chr15	74200001	74300000	12
chr15	82000001	82100000	10
chr15	84200001	84300000	12
chr15	84300001	84400000	11
chr15	84400001	84500000	11
chr15	85900001	86000000	16
chr15	86000001	86100000	18
chr15	86100001	86200000	17
chr15	86300001	86400000	11
chr15	86600001	86700000	14
chr15	86700001	86800000	12
chr15	86800001	86900000	14
chr15	86900001	87000000	13
chr15	87000001	87100000	17
chr15	87100001	87200000	11
chr15	87200001	87300000	17
chr15	87300001	87400000	13
chr15	87400001	87500000	15
chr15	87500001	87600000	14
chr15	87600001	87700000	13
chr15	87700001	87800000	15
chr15	87900001	88000000	13
chr15	88000001	88100000	15
chr15	88100001	88200000	12
chr15	88200001	88300000	14
chr15	88300001	88400000	17
chr15	89400001	89500000	18
chr15	91000001	91100000	10
chr15	91300001	91400000	18
chr15	92200001	92300000	11
chr15	93500001	93600000	17
chr15	93900001	94000000	12
chr15	94500001	94600000	15
chr15	94600001	94700000	11
chr15	94700001	94800000	17
chr15	94800001	94900000	13
chr15	94900001	95000000	16
chr15	95400001	95500000	10
chr15	96400001	96500000	19
chr15	96500001	96600000	12
chr15	96600001	96700000	16
chr15	96800001	96900000	17
chr15	96900001	97000000	14
chr15	97000001	97100000	16
chr15	97100001	97200000	17
chr15	97200001	97300000	16
chr15	97300001	97400000	13
chr15	97400001	97500000	18
chr15	97500001	97600000	16
chr15	97600001	97700000	18
chr15	97700001	97800000	14
chr15	97800001	97900000	18
chr15	98200001	98300000	18
chr15	98500001	98600000	13
chr15	99800001	99900000	13
chr15	99900001	100000000	12
chr15	100300001	100400000	12
chr15	100400001	100500000	14
chr15	101300001	101400000	14
chr15	101600001	101700000	10
chr15	101900001	101991189	14
chr16	800001	900000	11
chr16	3100001	3200000	13
chr16	4900001	5000000	19
chr16	5000001	5100000	18
chr16	9300001	9400000	10
chr16	9400001	9500000	16
chr16	9500001	9600000	19
chr16	9600001	9700000	14
chr16	9700001	9800000	13
chr16	9800001	9900000	12
chr16	9900001	10000000	13
chr16	10000001	10100000	12
chr16	12800001	12900000	13
chr16	16300001	16400000	17
chr16	18300001	18400000	18
chr16	21400001	21500000	14
chr16	21700001	21800000	13
chr16	27800001	27900000	12
chr16	31200001	31300000	19
chr16	31300001	31400000	13
chr16	31900001	32000000	16
chr16	32000001	32100000	18
chr16	32100001	32200000	13
chr16	32200001	32300000	14
chr16	32600001	32700000	18
chr16	32900001	33000000	19
chr16	33100001	33200000	14
chr16	33300001	33400000	19
chr16	33500001	33600000	15
chr16	34400001	34500000	18
chr16	34500001	34600000	18
chr16	35500001	35600000	18
chr16	35600001	35700000	18
chr16	35700001	35800000	18
chr16	36300001	36400000	15
chr16	36600001	36700000	14
chr16	36800001	36900000	13
chr16	36900001	37000000	13
chr16	37000001	37100000	15
chr16	37200001	37300000	13
chr16	37500001	37600000	12
chr16	37700001	37800000	13
chr16	38000001	38100000	14
chr16	38100001	38200000	18
chr16	38200001	38300000	15
chr16	46300001	46400000	18
chr16	47900001	48000000	18
chr16	48000001	48100000	18
chr16	48100001	48200000	19
chr16	50900001	51000000	13
chr16	51300001	51400000	13
chr16	51600001	51700000	12
chr16	51800001	51900000	10
chr16	52000001	52100000	16
chr16	52200001	52300000	10
chr16	52300001	52400000	12
chr16	52400001	52500000	10
chr16	52500001	52600000	13
chr16	52600001	52700000	14
chr16	52700001	52800000	10
chr16	52800001	52900000	18
chr16	52900001	53000000	11
chr16	54900001	55000000	10
chr16	55200001	55300000	14
chr16	55300001	55400000	11
chr16	55400001	55500000	11
chr16	55600001	55700000	18
chr16	55700001	55800000	19
chr16	55800001	55900000	17
chr16	58700001	58800000	16
chr16	58800001	58900000	18
chr16	58900001	59000000	12
chr16	59000001	59100000	16
chr16	59100001	59200000	18
chr16	59200001	59300000	17
chr16	59300001	59400000	13
chr16	59400001	59500000	12
chr16	59600001	59700000	10
chr16	59800001	59900000	12
chr16	59900001	60000000	15
chr16	60000001	60100000	16
chr16	60100001	60200000	15
chr16	60200001	60300000	16
chr16	60300001	60400000	16
chr16	60400001	60500000	14
chr16	60500001	60600000	18
chr16	60600001	60700000	14
chr16	60700001	60800000	19
chr16	60800001	60900000	18
chr16	61100001	61200000	18
chr16	61200001	61300000	17
chr16	61300001	61400000	16
chr16	61400001	61500000	16
chr16	61500001	61600000	16
chr16	61600001	61700000	17
chr16	61700001	61800000	15
chr16	61800001	61900000	13
chr16	61900001	62000000	14
chr16	62100001	62200000	18
[truncated: 5,066 more rows]

## Sheet: 5. Enriched pathways for genes 
Supplementary Table 5. Enriched pathways for genes in PMDs
ID	Description	Gene Set Size	Enrichment Score	Normalized Enrichment Score	P-value	Adjusted P-value	Q-value
hsa04080	Neuroactive ligand-receptor interaction	124	-0.548598	-1.41131	0.0001	0.0082822	0.00652975
hsa04740	Olfactory transduction	201	-0.690141	-1.79967	0.0001	0.0082822	0.00652975
hsa04622	RIG-I-like receptor signaling pathway	30	-0.655339	-1.57462	0.00010059	0.0082822	0.00652975
hsa04623	Cytosolic DNA-sensing pathway	32	-0.637251	-1.53987	0.00020107	0.0124158	0.00978872
hsa01524	Platinum drug resistance	12	0.677758	2.31123	0.00175747	0.0483271	0.0381015
hsa03050	Proteasome	12	0.878135	2.99453	0.00175747	0.0483271	0.0381015
hsa00510	N-Glycan biosynthesis	13	0.644402	2.27263	0.0020202	0.0483271	0.0381015
hsa00970	Aminoacyl-tRNA biosynthesis	13	0.784157	2.76552	0.0020202	0.0483271	0.0381015
hsa05211	Renal cell carcinoma	13	0.68871	2.4289	0.0020202	0.0483271	0.0381015
hsa05110	Vibrio cholerae infection	14	0.691875	2.50842	0.00228311	0.0483271	0.0381015
hsa04130	SNARE interactions in vesicular transport	10	0.709766	2.2392	0.00253165	0.0483271	0.0381015
hsa01521	EGFR tyrosine kinase inhibitor resistance	15	0.604502	2.28068	0.00258398	0.0483271	0.0381015
hsa05223	Non-small cell lung cancer	15	0.661482	2.49566	0.00258398	0.0483271	0.0381015
hsa05212	Pancreatic cancer	16	0.643722	2.52188	0.00297619	0.0483271	0.0381015
hsa04012	ErbB signaling pathway	17	0.653974	2.65269	0.0033557	0.0483271	0.0381015
hsa04137	Mitophagy - animal	18	0.564323	2.357	0.00371747	0.0483271	0.0381015
hsa04940	Type I diabetes mellitus	18	0.458288	1.91412	0.00371747	0.0483271	0.0381015
hsa05210	Colorectal cancer	18	0.527699	2.20403	0.00371747	0.0483271	0.0381015
hsa05214	Glioma	18	0.511041	2.13445	0.00371747	0.0483271	0.0381015

## Sheet: 6. DMRs from P vs R
Supplementary Table 6. DMRs from Primary vs Recurrent. Negative values indicate regions hypermethylated in recurrent samples
Chromosome	Start Position	End Position	Number of patient pairs	Discordantly methylated
chr1	1243882	1244626	2	Yes
chr1	1246561	1246889	2	No
chr1	1286661	1288533	4	Yes
chr1	1317560	1318955	2	Yes
chr1	1331824	1333549	5	No
chr1	1355186	1355656	2	Yes
chr1	1367646	1370279	2	Yes
chr1	1418046	1419718	2	Yes
chr1	1431692	1433143	2	Yes
chr1	1441985	1442681	2	Yes
chr1	1583411	1584395	2	No
chr1	1782046	1783278	5	Yes
chr1	2136788	2138342	5	Yes
chr1	2250497	2252318	5	No
chr1	3858324	3859273	5	No
chr1	6208608	6209010	5	No
chr1	6209122	6304548	2	Yes
chr1	8210585	8212364	2	No
chr1	8238791	8240533	4	Yes
chr1	8409681	8413754	4	No
chr1	8874298	8877244	4	No
chr1	9039239	9040000	4	No
chr1	9123973	9127035	2	Yes
chr1	10034875	10036044	2	Yes
chr1	10638760	10639263	2	Yes
chr1	10650077	10652142	2	Yes
chr1	10827302	10828927	2	Yes
chr1	12191051	12191928	2	Yes
chr1	12197790	12198881	2	Yes
chr1	12548966	12550395	2	Yes
chr1	13700779	13703258	2	Yes
chr1	15357351	15359048	2	Yes
chr1	15792751	15793958	2	Yes
chr1	16226618	16228670	2	No
chr1	16647831	16648550	2	Yes
chr1	21814276	21814661	2	Yes
chr1	24321756	24322404	3	No
chr1	25566460	25567989	3	Yes
chr1	26200942	26201925	3	Yes
chr1	26804531	26805329	2	Yes
chr1	26863023	26864010	2	Yes
chr1	27360481	27360895	2	Yes
chr1	28399077	28401869	2	Yes
chr1	28720934	28722239	2	Yes
chr1	29120966	29121576	2	Yes
chr1	29134190	29135148	5	Yes
chr1	31111272	31113227	5	Yes
chr1	32275875	32276935	5	No
chr1	32965289	32967628	5	No
chr1	35120731	35121182	5	No
chr1	35560514	35561244	2	Yes
chr1	35574040	35574644	2	Yes
chr1	35576808	35578858	3	No
chr1	35869340	35870574	3	No
chr1	36257903	36259848	3	No
chr1	39921995	39922946	3	No
chr1	40132253	40133318	2	Yes
chr1	40818206	40819248	2	Yes
chr1	40884286	40884490	2	Yes
chr1	40986155	40987109	2	Yes
chr1	41012612	41014424	2	Yes
chr1	41381714	41382108	2	Yes
chr1	42785009	42785749	5	No
chr1	43119863	43120567	5	No
chr1	43304869	43305209	5	No
chr1	43348853	43349158	5	Yes
chr1	44250051	44251198	5	No
chr1	44616600	44617613	3	Yes
chr1	44687983	44689958	3	No
chr1	44786094	44786680	3	No
chr1	44813365	44814520	2	No
chr1	44986933	44987600	2	Yes
chr1	45151639	45155861	2	Yes
chr1	45327227	45327506	2	Yes
chr1	46301409	46304607	3	No
chr1	46304664	46307254	3	No
chr1	46328546	46334657	3	No
chr1	50415497	50416528	2	Yes
chr1	50974814	50977020	2	Yes
chr1	51590027	51591261	4	No
chr1	52095210	52096357	4	No
chr1	54050214	54051135	4	No
chr1	54342271	54343489	4	No
chr1	54355810	54357286	3	No
chr1	54411106	54412190	3	No
chr1	54781308	54782427	3	Yes
chr1	54799591	54800756	3	No
chr1	54805974	54806368	5	No
chr1	58574189	58576776	5	No
chr1	58814157	58815096	4	Yes
chr1	61445228	61448667	4	No
chr1	62195069	62196136	3	No
chr1	65001083	65002276	3	No
chr1	67134489	67135281	3	Yes
chr1	78045798	78046687	3	Yes
chr1	84772577	84775828	3	No
chr1	84890807	84892362	3	Yes
chr1	85577509	85578865	2	No
chr1	86394242	86395500	2	Yes
chr1	87149428	87152387	2	Yes
chr1	87824725	87826379	2	Yes
chr1	88892197	88893500	2	Yes
chr1	89418244	89418595	2	No
chr1	89842600	89844695	4	No
chr1	90062831	90063365	6	Yes
chr1	93592169	93596846	6	No
chr1	94094946	94095870	6	No
chr1	103582128	103588276	5	No
chr1	109088996	109090188	5	No
chr1	109103438	109104661	2	Yes
chr1	111689160	111690125	2	Yes
chr1	112956904	112957783	2	Yes
chr1	117358073	117358725	2	Yes
chr1	119000006	119000942	2	Yes
chr1	119004305	119007247	2	Yes
chr1	147177936	147178273	2	Yes
chr1	147504012	147506326	2	Yes
chr1	150158581	150159826	3	Yes
chr1	150310087	150311333	3	Yes
chr1	150362394	150363308	3	Yes
chr1	150885004	150886347	2	Yes
chr1	150924607	150925700	2	No
chr1	151022179	151023547	2	Yes
chr1	151069606	151070134	2	Yes
chr1	151125298	151126246	2	Yes
chr1	151131710	151133527	2	Yes
chr1	151196678	151197863	2	Yes
chr1	151837740	151839487	2	Yes
chr1	155243671	155244387	2	Yes
chr1	155274016	155275269	2	Yes
chr1	160285601	160287188	4	Yes
chr1	164576231	164577096	4	Yes
chr1	164611260	164612747	4	Yes
chr1	164635006	164637278	4	No
chr1	167460010	167461207	2	Yes
chr1	168354214	168355223	2	Yes
chr1	179812395	179814236	5	No
chr1	181089061	181089278	5	Yes
chr1	182228316	182229272	5	No
chr1	182697823	182700553	5	No
chr1	182789709	182789878	5	Yes
chr1	182840423	182842217	3	No
chr1	184663788	184664753	4	No
chr1	185001073	185002303	3	No
chr1	200873343	200874580	3	No
chr1	200893451	200897489	3	Yes
chr1	201013351	201014583	3	Yes
chr1	201225517	201226286	3	Yes
chr1	201283587	201284341	3	Yes
chr1	203075386	203076383	2	Yes
chr1	204305962	204309389	2	Yes
chr1	204508148	204509522	2	No
chr1	205069406	205070236	2	No
chr1	205430663	205431281	3	Yes
chr1	205849356	205850473	3	No
chr1	206051868	206059051	3	No
chr1	206061940	206064878	3	No
chr1	206116996	206117987	3	No
chr1	206586409	206589498	3	No
chr1	207730351	207730844	2	Yes
chr1	207958789	207959909	2	Yes
chr1	207964252	207965904	2	Yes
chr1	207985516	207989119	2	Yes
chr1	211416472	211416872	2	Yes
chr1	211479031	211479477	3	No
chr1	215568885	215570222	3	No
chr1	218346468	218347779	3	Yes
chr1	220787452	220788646	3	Yes
chr1	223748698	223755085	3	No
chr1	224175453	224175906	4	No
chr1	225615036	225615539	2	Yes
chr1	225648649	225651482	2	Yes
chr1	225939413	225939840	2	No
chr1	226134772	226136010	4	No
chr1	226674742	226677684	4	No
chr1	226711792	226713169	4	No
chr1	226738481	226738602	4	No
chr1	227766113	227767262	4	No
chr1	227785936	227787375	4	No
chr1	228158119	228188540	2	No
chr1	228947454	228950322	2	No
chr1	229569963	229571714	2	No
chr1	230136460	230137743	2	No
chr1	231339336	231340786	3	Yes
chr1	234917833	234919931	3	Yes
chr1	235641639	235642593	3	Yes
chr1	235993396	235994256	3	No
chr1	236143639	236145452	3	Yes
chr1	245117784	245119263	2	No
chr1	246067009	246069776	2	No
chr1	246794710	246795934	2	Yes
chr1	247120574	247124497	2	No
chr1	247335245	247336561	3	No
chr1	247367597	247371589	3	No
chr10	3126060	3127531	3	No
chr10	5511192	5512662	2	Yes
chr10	5648198	5649681	2	No
chr10	5691948	5693251	2	No
chr10	6255456	6256368	3	No
chr10	11869183	11870785	3	No
chr10	12483938	12485850	3	No
chr10	13362768	13363737	3	No
chr10	13436860	13438197	3	Yes
chr10	21500014	21500659	3	No
chr10	24951731	24952421	3	No
chr10	28501455	28503736	3	No
chr10	30529258	30529937	3	No
chr10	34905417	34907354	3	No
chr10	34918103	34919413	3	No
chr10	43323334	43324148	3	No
chr10	43395768	43399243	2	No
chr10	43404628	43405948	2	No
chr10	45427384	45428334	2	No
chr10	45443425	45444365	2	Yes
chr10	48466461	48466969	2	No
chr10	61867420	61868070	2	No
chr10	61908716	61910131	2	No
chr10	70255120	70255773	2	No
chr10	72056919	72058090	2	No
chr10	75043837	75044330	2	No
chr10	75395339	75396366	2	No
chr10	75396937	75399994	2	No
chr10	76034713	76035945	3	Yes
chr10	77835097	77836756	3	No
chr10	86968173	86969466	3	No
chr10	88255352	88257235	2	No
chr10	93060176	93092293	2	No
chr10	93567822	93568495	2	Yes
chr10	97560636	97562296	2	No
chr10	97577977	97578950	2	No
chr10	98265552	98268114	7	No
chr10	100519336	100519874	4	No
chr10	103473181	103473699	2	No
chr10	103584115	103585162	2	No
chr10	112952905	112955462	3	No
chr10	114044744	114046163	2	No
chr10	114633528	114636188	2	No
chr10	114681824	114684322	3	No
chr10	119377670	119379724	2	No
chr10	119412039	119414454	2	No
chr10	119516460	119518553	2	No
chr10	119541120	119542088	2	Yes
chr10	120948998	120950591	2	No
chr10	121523482	121526811	2	No
chr10	122018538	122020425	2	No
chr10	122164063	122165684	4	No
chr10	123149676	123149868	2	No
chr10	124607403	124609052	2	No
chr10	125162246	125162878	2	No
chr10	125773951	125774721	2	No
chr10	132713438	132716140	2	No
chr10	132722082	132723677	3	No
chr11	281333	283744	3	No
chr11	406707	406998	2	No
chr11	424617	425348	2	No
chr11	428612	430370	2	No
chr11	689867	692172	2	Yes
chr11	985076	986856	2	No
chr11	2532790	2534215	2	No
chr11	6586105	6587959	5	No
chr11	6629861	6631082	2	No
chr11	9570726	9572633	3	No
chr11	19242049	19242985	3	No
chr11	31798869	31799905	3	No
chr11	43870999	43877387	2	No
chr11	46894899	46896701	2	No
chr11	47336724	47337722	2	Yes
chr11	47354940	47356475	2	Yes
chr11	47394452	47395401	4	No
chr11	47589910	47595795	4	No
chr11	60852624	60852934	2	Yes
chr11	61192338	61196516	4	No
chr11	61391146	61392133	2	Yes
chr11	61488276	61489125	3	Yes
chr11	61495502	61496785	3	No
chr11	61954920	61956000	3	No
chr11	62479728	62481467	3	No
chr11	65047098	65048313	4	No
chr11	65135982	65139617	2	No
chr11	65165778	65166941	2	Yes
chr11	65182706	65184870	2	Yes
chr11	65225595	65226383	2	Yes
chr11	65355646	65358413	2	Yes
chr11	66543436	66544348	2	Yes
chr11	66640069	66644707	2	Yes
chr11	66717489	66719910	2	Yes
chr11	66742652	66744153	2	Yes
chr11	66865416	66866634	2	Yes
chr11	66889781	66891206	2	Yes
chr11	67270943	67272969	2	Yes
chr11	67276810	67278001	2	Yes
chr11	67365115	67367137	2	Yes
chr11	68214760	68217158	2	No
chr11	68454306	68457326	2	No
chr11	68616505	68618590	3	Yes
chr11	68713874	68715185	2	Yes
chr11	68747515	68750614	3	No
chr11	69105162	69107410	2	No
chr11	69200172	69201248	2	No
chr11	69215206	69221268	2	No
chr11	69248831	69250713	2	Yes
chr11	69251363	69253452	2	No
chr11	69376618	69378277	2	No
chr11	69390610	69391759	2	No
chr11	69444115	69445192	2	Yes
chr11	71886668	71889127	3	No
chr11	72078586	72079626	3	Yes
chr11	72821694	72826072	2	No
chr11	73645271	73646568	2	No
chr11	73951573	73953974	2	Yes
chr11	74533036	74536354	2	No
chr11	75400639	75401678	2	Yes
chr11	75748512	75749056	2	No
chr11	76582051	76583982	2	Yes
chr11	76660662	76661271	2	Yes
chr11	76670937	76671316	2	Yes
chr11	76752182	76753987	2	No
chr11	77137931	77138502	2	Yes
chr11	77588241	77589234	2	Yes
chr11	83131722	83133023	2	No
chr11	85934623	85935028	3	Yes
chr11	86202360	86202902	3	Yes
chr11	86672213	86672720	3	Yes
chr11	94544787	94545496	2	No
chr11	95106460	95109198	2	No
chr11	95150212	95151843	2	No
chr11	95231943	95232824	2	No
chr11	96322419	96323021	2	No
chr11	111734742	111737231	2	No
chr11	113789001	113790127	3	No
chr11	118349348	118351182	4	No
chr11	118608767	118610161	2	No
chr11	118634732	118635744	3	No
chr11	120137236	120137900	3	No
chr11	120146823	120149869	3	No
chr11	121477071	121480497	2	No
chr11	121513637	121515345	5	No
chr11	124751476	124752478	2	No
chr11	124920919	124921311	2	No
chr11	126326705	126328814	2	Yes
chr11	126440088	126443248	2	Yes
chr11	126451693	126453218	2	No
chr11	129372424	129373708	2	No
chr11	130189654	130189922	3	Yes
chr11	130315213	130316058	2	No
chr11	130374078	130375115	2	No
chr11	130415372	130416851	2	No
chr11	130449841	130454056	2	No
chr12	453478	454334	2	No
chr12	570296	572313	2	No
chr12	643358	644179	2	Yes
chr12	660939	667056	2	Yes
chr12	755409	758832	2	No
chr12	1575486	1577999	2	No
chr12	1935412	1938082	2	Yes
chr12	3199329	3200063	2	No
chr12	6554943	6556205	2	Yes
chr12	7096218	7097790	2	No
chr12	14325658	14326539	2	Yes
chr12	14955646	14960717	3	No
chr12	21419207	21419699	2	No
chr12	26226418	26227398	2	Yes
chr12	27032838	27035147	2	No
chr12	27778886	27779308	5	Yes
chr12	31013517	31016584	5	Yes
chr12	31933769	31934957	5	No
chr12	32390900	32391243	2	Yes
chr12	32400455	32402746	2	Yes
chr12	47214858	47219662	4	No
chr12	48996790	48997695	3	No
chr12	49180667	49182825	2	Yes
chr12	49265877	49267627	2	No
chr12	49335902	49336566	2	Yes
chr12	49903193	49904292	2	Yes
chr12	49955222	49956094	2	No
chr12	50762083	50763271	2	Yes
chr12	51322658	51324416	2	Yes
chr12	51392184	51393292	2	No
chr12	51820842	51822051	3	No
chr12	53195893	53198316	2	No
chr12	53218615	53228869	2	No
chr12	56020658	56022089	2	No
chr12	56222920	56223740	2	No
chr12	56497142	56499122	2	No
chr12	56681769	56684228	2	No
chr12	57475293	57475858	2	No
chr12	57589018	57590432	2	Yes
chr12	63821661	63822208	3	Yes
chr12	64542607	64543604	3	No
chr12	66188916	66189724	3	No
chr12	69358529	69359340	2	Yes
chr12	70041801	70042488	2	No
chr12	76031216	76031618	2	No
chr12	77000973	77002575	2	No
chr12	89354747	89356384	2	No
chr12	89518663	89524250	2	No
chr12	93572399	93573794	2	No
chr12	94646233	94649375	2	Yes
chr12	95446489	95447178	2	No
chr12	96152117	96153653	3	No
chr12	96217205	96220379	2	Yes
chr12	98517558	98521402	2	No
chr12	98552019	98554627	2	Yes
chr12	104276021	104278326	2	Yes
chr12	104302846	104304313	2	No
chr12	106245150	106246956	2	No
chr12	109546516	109549003	2	Yes
chr12	112121536	112123623	3	No
chr12	113103733	113104541	3	No
chr12	113244901	113246206	4	Yes
chr12	113287681	113288316	4	Yes
chr12	113889321	113890733	2	No
chr12	116317421	116319443	2	Yes
chr12	116377026	116378429	3	No
chr12	116969689	116971425	5	No
chr12	117032093	117034988	4	No
chr12	118187858	118190914	2	No
chr12	119803241	119804710	2	Yes
chr12	120397784	120398282	3	No
chr12	121770123	121771707	5	Yes
chr12	121796894	121798341	2	No
chr12	121918211	121918733	2	Yes
chr12	122003392	122005352	3	No
chr12	122644015	122645680	3	No
chr12	122728411	122730343	2	Yes
chr12	124369068	124370288	4	Yes
chr12	124421767	124423481	2	Yes
chr12	124445099	124445600	2	Yes
chr12	124465791	124519241	2	No
chr12	124922269	124924218	2	Yes
chr12	124991872	124992811	3	No
chr12	125128813	125129860	2	Yes
chr12	132076384	132080151	2	No
chr12	132524154	132525141	3	No
chr12	132545059	132545786	3	No
chr12	132582954	132583294	2	Yes
chr12	132591332	132592874	4	No
chr13	20482262	20483489	3	No
chr13	20945899	20946425	2	No
chr13	21318611	21319437	3	Yes
chr13	28124013	28125707	2	No
chr13	30674695	30675944	2	No
chr13	30755432	30757984	2	Yes
chr13	42991166	42993018	2	Yes
chr13	43023252	43024383	2	Yes
chr13	45376479	45380184	2	No
chr13	46086119	46087371	3	No
chr13	48172632	48173380	2	No
chr13	49218113	49218948	2	No
chr13	49220616	49221479	2	No
chr13	50127186	50128207	2	No
chr13	50131263	50133589	3	Yes
chr13	51066179	51067886	2	Yes
chr13	52195495	52196659	2	No
chr13	73233542	73236202	2	No
chr13	80335853	80338615	2	No
chr13	95641736	95642610	3	No
chr13	98384803	98387640	2	No
chr13	99574866	99575787	2	Yes
chr13	99657867	99669351	2	No
chr13	100456395	100457638	4	No
chr13	100517046	100518933	2	No
chr13	105996510	105998015	2	No
chr13	106158617	106160335	2	Yes
chr13	106416990	106419074	3	No
chr13	110507577	110510709	3	No
chr13	110556144	110566555	3	Yes
chr13	110868872	110869930	2	No
chr13	113129540	113130464	2	Yes
chr13	113142263	113143922	2	Yes
chr13	113163517	113165751	2	No
chr13	113407508	113408517	2	No
chr13	113410137	113411929	2	Yes
chr13	113419993	113422470	3	Yes
chr13	113448827	113450168	3	No
chr14	20434433	20435815	2	No
chr14	23153424	23155223	2	No
chr14	23236463	23237633	2	No
chr14	23245904	23249285	2	No
chr14	23556101	23556361	2	No
chr14	24212640	24213711	3	Yes
chr14	24261471	24265439	3	No
chr14	33800001	33800399	2	No
chr14	35290972	35291653	2	No
chr14	35818780	35820541	2	Yes
chr14	44911991	44912486	2	No
chr14	44962981	44965197	3	No
chr14	50716551	50718205	2	No
chr14	50956417	50957495	2	No
chr14	53015651	53016425	2	No
chr14	54343008	54345267	2	Yes
chr14	55120718	55124481	2	No
chr14	55272807	55274997	2	No
chr14	63748090	63749762	3	Yes
chr14	64541557	64542755	2	No
chr14	65266796	65267597	2	No
chr14	67419312	67420408	3	No
chr14	68790035	68790885	3	No
chr14	71168107	71169383	2	No
chr14	71231696	71233666	2	No
chr14	73245470	73246582	2	Yes
chr14	73269480	73285144	2	No
chr14	73538073	73538706	2	No
chr14	74610615	74611387	2	Yes
chr14	75545927	75547320	2	No
chr14	87915956	87918065	2	No
chr14	90452979	90455353	2	No
chr14	91234066	91234977	2	Yes
chr14	91337636	91339942	4	Yes
chr14	92686759	92688383	3	No
chr14	92760611	92764583	3	No
chr14	93711632	93714132	2	No
chr14	94110367	94112462	2	No
chr14	95226645	95228816	3	No
chr14	100147244	100149016	2	No
chr14	100238099	100238243	3	No
chr14	100389847	100392585	3	No
chr14	100439282	100441419	2	No
chr14	101822905	101825524	2	No
chr14	101952175	101953609	2	Yes
chr14	102125094	102127228	5	No
chr14	102762762	102763838	2	No
chr14	103273033	103274401	3	No
chr14	103278572	103279368	3	No
chr14	103279510	103295961	3	Yes
chr14	103538880	103540044	2	Yes
chr14	103593255	103596145	2	No
chr14	105221317	105222278	2	No
chr14	105260747	105262116	2	No
chr14	105292661	105294687	3	No
chr14	105376472	105391908	3	No
chr15	22837255	22837792	2	No
chr15	28094390	28095341	2	Yes
chr15	28096390	28097402	2	No
chr15	31278750	31281292	2	No
chr15	39976220	39977551	2	No
chr15	40280110	40280948	2	No
chr15	40290708	40291704	3	Yes
chr15	40582571	40584077	2	Yes
chr15	40762378	40763211	2	No
chr15	41494485	41496152	2	No
chr15	42079252	42079957	2	No
chr15	45116589	45117330	2	No
chr15	45337063	45338178	2	No
chr15	49395493	49396354	2	No
chr15	52285228	52286202	3	No
chr15	52675186	52676699	3	No
chr15	55318120	55318575	2	No
chr15	62164679	62165696	2	No
chr15	63416987	63418828	2	No
chr15	65239393	65240747	2	No
chr15	66254294	66255790	2	No
chr15	67063725	67064897	2	No
chr15	67825974	67826710	2	No
chr15	69548474	69549676	2	Yes
chr15	70033146	70034166	2	No
chr15	70060629	70062768	2	No
chr15	70353787	70355306	2	Yes
chr15	71215067	71215304	2	No
chr15	72119172	72120377	2	No
chr15	76337868	76344981	2	Yes
chr15	76347049	76347815	2	No
chr15	78566791	78567655	2	No
chr15	79491396	79492298	2	Yes
chr15	80614818	80616714	2	No
chr15	82298504	82298865	2	Yes
chr15	85749235	85751127	2	Yes
chr15	89806165	89807716	2	No
chr15	90956803	90957557	4	Yes
chr15	91863401	91868042	2	No
chr15	92145117	92147731	3	Yes
chr15	92733942	92734271	2	No
chr15	93035840	93037306	2	No
chr15	93069892	93071946	2	Yes
chr15	98865459	98866116	2	No
chr15	98962587	98963779	3	No
chr15	99433875	99434889	3	No
chr15	99506839	99508522	2	Yes
chr15	100973211	100973911	2	Yes
chr15	101086182	101087448	2	No
chr15	101188772	101189504	2	No
chr16	230041	230912	2	Yes
chr16	249418	251050	2	No
chr16	360948	361859	2	Yes
chr16	607607	608636	2	No
chr16	620607	622784	2	No
chr16	677073	678689	2	No
chr16	1339708	1342422	2	No
chr16	1343548	1344614	2	No
chr16	1418784	1420098	6	No
chr16	1443499	1444093	2	No
chr16	1533443	1535008	3	No
chr16	1679417	1681682	2	No
chr16	1762059	1764481	2	No
chr16	1770742	1771561	2	No
chr16	2236487	2236988	2	No
chr16	2249599	2250845	2	No
chr16	2768116	2771486	2	No
chr16	3442778	3443642	2	No
chr16	8884521	8885887	3	Yes
chr16	10551686	10554252	3	Yes
chr16	10907497	10908121	2	Yes
chr16	12089622	12090355	2	No
chr16	14320969	14322661	2	No
chr16	14362980	14364973	2	No
chr16	18927265	18928557	2	Yes
chr16	27769569	27771702	2	No
chr16	28548271	28549854	3	Yes
chr16	28811291	28812349	2	No
chr16	29129526	29130786	2	No
chr16	29184594	29187003	3	Yes
chr16	29647921	29650220	2	Yes
chr16	29876910	29911403	2	No
chr16	30005907	30006803	3	Yes
chr16	30406298	30406811	3	No
chr16	30820871	30821809	2	No
chr16	30979712	30980782	2	No
chr16	46844054	46845221	2	No
chr16	48243220	48244030	2	No
chr16	50184390	50186028	3	No
chr16	57622551	57665679	3	No
chr16	58157987	58158945	3	No
chr16	66578886	66579261	2	No
chr16	66706336	66707798	2	No
chr16	67393940	67395117	2	No
chr16	67399404	67399755	2	No
chr16	67648760	67650789	3	No
chr16	69357790	69358398	2	Yes
chr16	69724594	69726018	2	No
chr16	70380446	70381962	2	No
chr16	72838003	72839672	2	No
chr16	72946013	72948256	3	No
chr16	74838229	74839466	3	No
chr16	75114251	75115534	3	No
chr16	83935012	83936104	2	No
chr16	83940123	83941702	3	Yes
chr16	84785611	84788121	3	No
chr16	84794424	84795801	3	Yes
chr17	330862	334408	2	No
chr17	725640	727024	2	Yes
chr17	789184	791243	2	No
chr17	1563201	1565089	2	No
chr17	2304400	2305232	3	No
chr17	2421197	2421936	2	Yes
chr17	2982331	2983692	2	No
chr17	2995066	2995791	2	Yes
chr17	3534961	3536043	2	Yes
chr17	3812353	3813916	4	No
chr17	3887989	3889184	2	Yes
chr17	4899886	4901440	2	Yes
chr17	6550926	6553384	3	Yes
chr17	6654401	6655765	3	No
chr17	6938015	6943719	2	Yes
chr17	7588868	7589833	2	No
chr17	8225964	8227746	2	No
chr17	8466686	8467663	2	Yes
chr17	9239586	9240344	2	No
chr17	15409449	15410413	2	No
chr17	15658352	15660715	3	No
chr17	16380319	16382478	2	No
chr17	17238261	17239511	5	No
chr17	17561910	17562666	4	No
chr17	18259274	18259870	4	No
chr17	18771176	18773161	4	No
chr17	19242241	19243554	4	Yes
chr17	19724532	19725078	2	Yes
chr17	27349450	27350307	2	Yes
chr17	27846117	27846719	2	Yes
chr17	28380430	28381902	2	Yes
chr17	29079338	29081404	2	No
chr17	29107961	29110730	2	No
chr17	29306517	29307476	2	No
chr17	29572494	29573211	2	Yes
chr17	29613223	29613793	2	No
chr17	29706544	29707148	2	No
chr17	29971812	29972863	2	No
chr17	31559851	31561710	2	No
chr17	32495279	32496237	4	No
chr17	36941672	36943159	2	No
chr17	38560420	38562643	5	Yes
chr17	42107298	42107862	4	Yes
chr17	42122352	42123137	4	No
chr17	42560798	42561453	4	No
chr17	42669386	42671789	2	No
chr17	42847066	42850130	2	No
chr17	43591323	43592583	2	No
chr17	43755291	43755822	2	No
chr17	46009834	46011455	3	No
chr17	46769538	46770245	2	No
chr17	50468444	50469446	2	Yes
chr17	50781275	50781858	2	No
chr17	51044187	51048505	2	No
chr17	51151922	51152820	2	Yes
chr17	56834590	56835027	2	No
chr17	57045386	57046170	2	No
chr17	57061636	57062595	2	Yes
chr17	59219105	59219842	5	No
chr17	59308910	59309471	5	Yes
chr17	59498697	59500445	2	No
chr17	60421105	60422187	2	No
chr17	60559636	60561089	3	No
chr17	61395923	61398468	2	No
chr17	61401579	61411151	2	No
chr17	61451619	61458076	2	No
chr17	61486017	61487890	2	No
chr17	62666030	62667518	4	No
chr17	62679654	62681116	2	Yes
chr17	63700709	63702875	2	No
chr17	63849305	63849944	2	No
chr17	64777449	64779054	3	No
chr17	66754859	66756434	5	No
chr17	68020879	68023299	2	No
chr17	68197688	68199080	2	No
chr17	68258907	68259581	3	No
chr17	75035428	75036635	2	No
chr17	75077144	75078141	2	No
chr17	75475248	75478445	4	Yes
chr17	75753435	75754219	3	No
chr17	75980107	75984588	3	No
chr17	76076952	76077402	2	No
chr17	76137094	76139796	2	No
chr17	77216422	77218626	3	No
chr17	77408453	77409784	3	No
chr17	78157573	78159836	2	No
chr17	78174288	78175418	2	No
chr17	78674336	78674949	2	Yes
chr17	78679968	78681436	2	No
chr17	78722999	78723678	2	Yes
chr17	78777782	78781164	2	No
chr17	79942064	79943581	2	Yes
chr17	79950096	79951355	2	No
chr17	79977701	79979717	2	Yes
chr17	80197978	80199162	2	No
chr17	80263487	80267149	2	No
chr17	81284887	81286023	2	No
chr17	82448265	82450237	3	No
chr17	82498327	82499900	3	No
chr17	82521329	82522623	2	No
chr17	82635611	82636951	5	No
chr17	82687421	82688791	3	No
chr17	82786458	82787866	5	Yes
chr17	82804693	82805417	2	Yes
chr17	82888728	82890133	2	Yes
chr18	146362	147774	3	No
chr18	3246566	3247372	2	No
chr18	3499043	3500219	2	No
chr18	3580865	3583805	2	No
chr18	9416318	9419151	3	No
chr18	11946712	11948033	2	Yes
chr18	12306985	12307900	3	No
chr18	12374948	12376288	3	Yes
chr18	12440722	12442127	3	No
chr18	12896449	12897308	2	No
chr18	13131515	13132411	2	Yes
chr18	13610901	13612817	2	No
chr18	13641788	13642393	3	Yes
chr18	23872708	23873579	3	No
chr18	23875084	23877840	2	No
chr18	26477820	26479607	4	Yes
chr18	26542487	26547919	4	Yes
chr18	31041639	31042470	2	No
chr18	36760365	36761015	3	Yes
chr18	46027638	46028537	2	Yes
chr18	46946503	46947349	2	No
chr18	48859587	48860351	4	No
chr18	50268155	50268626	3	No
chr18	62384791	62385678	2	Yes
chr18	75204192	75207818	2	No
chr18	76955698	76956336	2	Yes
chr18	76977090	76978202	2	No
chr18	76979108	76980694	2	Yes
chr18	77055955	77057146	2	Yes
chr18	77086741	77088132	2	Yes
chr18	80147389	80148215	2	No
chr18	80159660	80160130	2	Yes
chr19	1112221	1112889	3	No
chr19	1166266	1169140	3	No
chr19	1169576	1171174	2	No
chr19	1907568	1908710	2	No
chr19	1911925	1912549	2	No
chr19	1918835	1919348	2	No
chr19	1926963	1927652	2	No
chr19	2081906	2085299	2	Yes
chr19	2866707	2868436	2	Yes
chr19	3434704	3435621	2	No
chr19	3483055	3483915	4	No
chr19	3493908	3495122	2	No
chr19	4044271	4045346	2	Yes
chr19	4053824	4054153	2	No
chr19	4371290	4372375	3	No
chr19	4414391	4415970	2	No
chr19	4910876	4917154	2	No
chr19	4976751	4978047	2	No
chr19	5067828	5069260	2	Yes
chr19	10113377	10114298	2	No
chr19	10333994	10335209	3	No
chr19	10712016	10714207	3	No
chr19	10966172	10967045	2	Yes
chr19	11031297	11033085	2	No
chr19	11085418	11086694	3	Yes
chr19	11405967	11406711	3	No
chr19	11422072	11423206	3	No
chr19	11451400	11454718	2	Yes
chr19	11799475	11799962	2	Yes
chr19	12450680	12454621	2	No
chr19	12634722	12637128	3	No
chr19	12641709	12642870	3	Yes
chr19	12873062	12873985	3	No
chr19	12885554	12886605	2	No
chr19	13854362	13856439	2	No
chr19	13873417	13874259	2	No
chr19	13884496	13885964	2	No
chr19	13978324	13979059	2	Yes
chr19	14149477	14150912	2	No
chr19	14473364	14474449	2	No
chr19	15177369	15178048	2	No
chr19	15231737	15279084	2	No
chr19	16525402	16528345	2	No
chr19	16889817	16890587	2	No
chr19	17222349	17225569	4	No
chr19	17235418	17236025	2	Yes
chr19	17292180	17292904	2	Yes
chr19	17439003	17440352	2	No
chr19	17498086	17499688	2	No
chr19	18428601	18429887	2	No
chr19	18438345	18440331	2	No
chr19	18848090	18849487	2	No
chr19	18869386	18871014	2	No
chr19	19109493	19110941	2	No
chr19	19384027	19385101	2	No
chr19	19459779	19547851	2	No
chr19	19597167	19599604	2	No
chr19	36113181	36113958	3	No
chr19	36152113	36153197	2	No
chr19	36239294	36244886	3	No
chr19	38769712	38770431	3	No
chr19	38792428	38793075	3	No
chr19	38869752	38870580	3	No
chr19	39307493	39308490	2	No
chr19	39407887	39408857	3	No
chr19	39823768	39824822	3	Yes
chr19	39891522	39892213	3	Yes
chr19	39915069	39918104	2	Yes
chr19	40223728	40232580	2	No
chr19	40241644	40242704	2	No
chr19	40278404	40280250	2	No
chr19	40398453	40399303	2	Yes
chr19	40613465	40614685	2	No
chr19	41330202	41332511	3	Yes
chr19	43580706	43582070	4	Yes
chr19	43624693	43625287	2	No
chr19	43690688	43697922	2	No
chr19	43774141	43775094	2	No
chr19	44810465	44813815	2	Yes
chr19	44825806	44828440	2	Yes
chr19	45090784	45091478	2	No
chr19	45233950	45235130	2	Yes
chr19	45306729	45307739	4	No
chr19	45341862	45349235	4	No
chr19	45553331	45554085	2	No
chr19	45766363	45767580	2	Yes
chr19	45779064	45783770	3	No
chr19	45804314	45805021	2	No
chr19	45815233	45816240	4	No
chr19	46338278	46340023	2	No
chr19	47004099	47007000	2	Yes
chr19	48248248	48249906	2	No
chr19	48443270	48443630	2	No
chr19	48871626	48872073	2	No
chr19	49689133	49690667	2	No
chr19	49700679	49701781	2	No
chr19	49889832	49890741	2	No
chr19	49954464	49957946	2	No
chr19	49964429	49967682	2	No
chr19	51948786	51949463	2	Yes
chr19	52736165	52737648	3	No
chr19	56201983	56208102	2	Yes
chr19	56215942	56216909	2	No
chr19	56257275	56258481	3	No
chr19	57803539	57805062	3	No
chr19	58349909	58351224	3	No
chr19	58356086	58389074	2	Yes
chr19	58395929	58397055	5	No
chr19	58513735	58514805	2	No
chr2	213729	214545	3	No
chr2	262323	263858	3	No
chr2	289130	290399	2	No
chr2	3276754	3277726	5	No
chr2	3282087	3282970	3	No
chr2	3448151	3450888	2	Yes
chr2	3461092	3461976	2	No
chr2	3469700	3471442	2	No
chr2	3482493	3483686	2	No
chr2	3569323	3570163	2	Yes
chr2	8636029	8638097	3	No
chr2	9102566	9104729	3	Yes
chr2	9206958	9207123	3	Yes
chr2	9314871	9315978	2	Yes
chr2	9970520	9973167	2	No
chr2	10161448	10169745	5	No
chr2	10331266	10332411	2	No
chr2	10426794	10428098	2	No
chr2	10638681	10640709	2	No
chr2	11478697	11482445	2	No
chr2	16013384	16015100	2	No
chr2	20442072	20443177	2	No
chr2	20670100	20671272	3	No
chr2	23617274	23618120	3	No
chr2	23933937	23938232	3	No
chr2	25204239	25204476	2	No
chr2	25216099	25216396	2	No
chr2	25309972	25312127	5	No
chr2	25728929	25733304	4	No
chr2	25755876	25759764	5	No
chr2	25822009	25822832	2	No
chr2	26184512	26184984	4	No
chr2	26242179	26243365	2	No
chr2	26709629	26713178	2	No
chr2	26728043	26728476	3	Yes
chr2	27048490	27049637	3	Yes
chr2	27082157	27083352	3	Yes
chr2	27307978	27308730	2	Yes
chr2	27378041	27378889	4	Yes
chr2	28394604	28399909	2	No
chr2	28642955	28645194	3	No
chr2	28838780	28840275	2	No
chr2	32049919	32050661	2	No
chr2	33539701	33541011	2	No
chr2	37344487	37345007	2	No
chr2	38420372	38421312	2	Yes
chr2	38514549	38516284	2	No
chr2	38960075	38961838	2	No
chr2	42049142	42054977	2	No
chr2	42492582	42493451	2	No
chr2	42792377	42793318	3	Yes
chr2	43100753	43101482	3	No
chr2	44286474	44287235	2	No
chr2	47370192	47372540	2	No
chr2	48428385	48429959	5	No
chr2	55270686	55272197	2	No
chr2	61589523	61590041	2	No
chr2	63046805	63061052	2	No
chr2	70084852	70086586	2	Yes
chr2	71128408	71129311	2	Yes
chr2	71161841	71164949	2	No
chr2	73268735	73269232	2	No
chr2	74130201	74131394	3	No
chr2	74516071	74517992	2	No
chr2	84957233	84960599	2	Yes
chr2	85303837	85304490	3	Yes
chr2	85431437	85432602	3	No
chr2	85584259	85585093	3	No
chr2	88765111	88765625	2	Yes
chr2	88771378	88776075	2	No
chr2	95273863	95276845	2	No
chr2	96500472	96500960	2	No
chr2	96761184	96762461	2	No
chr2	96926746	96928608	2	No
chr2	97723942	97724531	2	No
chr2	97748604	97749781	2	No
chr2	98822440	98823134	2	No
chr2	99182117	99184206	5	No
chr2	100957613	100958730	3	No
chr2	102186692	102188117	3	No
chr2	105250642	105251347	2	No
chr2	106159687	106161326	2	Yes
chr2	109446821	109448501	3	Yes
chr2	109614851	109615702	3	No
chr2	111118330	111120084	2	No
chr2	111366184	111366788	2	Yes
chr2	113198514	113199119	2	No
chr2	113710961	113712873	2	No
chr2	113757445	113758395	7	No
chr2	119282193	119284824	3	No
chr2	127400862	127401556	3	No
chr2	127840850	127844236	3	No
chr2	127858506	127859755	4	No
chr2	128219105	128219804	4	No
chr2	131039790	131040478	3	No
chr2	131154416	131155226	3	Yes
chr2	149002598	149003467	3	No
chr2	156253907	156255001	2	No
chr2	156319707	156320269	2	No
chr2	156320507	156323633	2	No
chr2	156329189	156330830	2	No
chr2	158885145	158887823	2	No
chr2	159775697	159777221	3	No
chr2	161243703	161245108	3	No
chr2	169768403	169769003	3	No
chr2	169825233	169826066	2	Yes
chr2	172080066	172086497	2	No
chr2	172087425	172094748	3	No
chr2	173532603	173533371	2	No
chr2	174024741	174025895	2	No
chr2	174333139	174334863	2	No
chr2	174336631	174340180	4	No
chr2	174342054	174344781	2	No
chr2	201260268	201262230	2	No
chr2	205973383	205975647	2	Yes
chr2	207421125	207423579	2	No
chr2	207626681	207627437	2	No
chr2	207681465	207681671	2	No
chr2	207712768	207713474	2	No
chr2	207766535	207767246	3	No
chr2	207767254	207771803	2	No
chr2	207811406	207813682	2	No
chr2	207930675	207931395	2	No
chr2	208124111	208124875	2	No
chr2	208358855	208361886	2	No
chr2	219215665	219216694	3	No
chr2	222787799	222788798	4	Yes
chr2	223723187	223724458	3	Yes
chr2	226793868	226798748	2	No
chr2	226833372	226835851	2	Yes
chr2	227871419	227871761	2	No
chr2	231190794	231191332	3	No
chr2	231483554	231484351	3	No
chr2	231661956	231662776	3	Yes
chr2	231679846	231680711	3	No
chr2	231831161	231835186	5	No
chr2	231863064	231885886	3	No
chr2	232330845	232334202	3	Yes
chr2	232349592	232352502	2	Yes
chr2	232381475	232381991	3	Yes
chr2	232385593	232388704	3	No
chr2	233060471	233063585	2	Yes
chr2	233481070	233482854	3	No
chr2	233868257	233868754	2	Yes
chr2	234980605	234983884	2	No
chr2	235533777	235535865	2	No
chr2	235670950	235671574	4	No
chr2	235958736	235960032	3	No
chr2	237922883	237924164	2	No
chr2	238231239	238231631	2	No
chr2	239006848	239009286	2	No
chr2	239230411	239231717	2	Yes
chr2	239239448	239240815	2	No
chr2	239244742	239248061	2	Yes
chr2	239294920	239295690	2	No
chr2	239299086	239300454	3	No
chr2	239380833	239381617	3	No
chr2	240596268	240598845	3	No
chr2	241200117	241200634	3	No
chr2	241775122	241776425	2	No
chr20	419313	421636	2	No
chr20	2805664	2810250	3	No
chr20	3220952	3222961	4	No
chr20	3673525	3674422	2	No
chr20	3749005	3749872	2	No
chr20	3749984	3750737	2	No
chr20	3751332	3752645	2	No
chr20	3785080	3786219	4	No
chr20	3816311	3817882	2	No
chr20	8600680	8601907	2	Yes
chr20	10666803	10668147	2	Yes
chr20	11958885	11959656	2	Yes
chr20	17693092	17694339	2	Yes
chr20	19974532	19975502	4	No
chr20	20002226	20004328	2	No
chr20	20411473	20414349	2	No
chr20	20452064	20452807	2	No
chr20	21291218	21292263	2	No
chr20	25249135	25254988	2	No
chr20	25452404	25453945	3	No
chr20	31545401	31548402	2	Yes
chr20	31586774	31587473	2	Yes
chr20	32189860	32190315	2	No
chr20	33490324	33490571	3	Yes
chr20	33732990	33734599	2	No
chr20	34217352	34218854	3	No
chr20	34268785	34269869	2	No
chr20	34559169	34559760	2	Yes
chr20	34840873	34843726	2	No
chr20	34997092	34997814	3	No
chr20	35356474	35358653	3	No
chr20	36526431	36527668	2	No
chr20	37383876	37384448	3	No
chr20	44967618	44971923	4	No
chr20	45097704	45098731	2	No
chr20	45304339	45304727	2	Yes
chr20	45316014	45316968	2	Yes
chr20	45928742	45931874	3	No
chr20	46683121	46684628	4	No
chr20	49219996	49221055	2	No
chr20	50414815	50416321	2	Yes
chr20	50870432	50872026	2	No
chr20	51760583	51762194	2	No
chr20	53658796	53661191	2	No
chr20	58212163	58213601	2	No
chr20	58219752	58226304	2	No
chr20	58649483	58650272	2	No
chr20	63617037	63617857	2	No
chr20	63629817	63630872	3	No
chr20	63686558	63687597	2	No
chr20	63689412	63691296	2	Yes
chr20	63696258	63698785	2	No
chr20	63772774	63773990	2	No
chr21	17514663	17516223	2	No
chr21	29076889	29077916	2	No
chr21	34668879	34669424	2	Yes
chr21	38743671	38745372	3	Yes
chr21	38912899	38913708	2	Yes
chr21	39385319	39386675	2	No
chr21	41369923	41371997	4	No
chr21	41691982	41695097	2	No
chr21	42395367	42397141	2	No
chr21	42530381	42531392	2	No
chr21	42616884	42619180	2	No
chr21	42649809	42652951	2	Yes
chr21	42668159	42669576	2	No
chr21	42917243	42918882	2	No
chr21	42954001	42956625	3	No
chr21	43270116	43271410	3	No
chr21	43361940	43362721	2	No
chr21	43369213	43370812	3	No
chr21	43757377	43759011	4	No
chr21	43829632	43830787	3	No
chr21	43991450	43992289	2	No
chr21	44921459	44926709	3	No
chr21	46660910	46662275	2	No
chr22	17795025	17796617	2	No
chr22	17807799	17809272	2	No
chr22	18136186	18137092	2	No
chr22	18151452	18152755	2	No
chr22	19523132	19524242	2	Yes
chr22	19725218	19726097	2	No
chr22	19765183	19768266	2	No
chr22	19808914	19812309	2	No
chr22	19841916	19844500	4	No
chr22	19880979	19882181	2	No
chr22	20915199	20916544	2	No
chr22	23181512	23182253	2	No
chr22	23749189	23750285	2	No
chr22	23757049	23758996	2	Yes
chr22	23882392	23883057	3	No
chr22	24272084	24272866	2	No
chr22	24494945	24495464	3	No
chr22	28884621	28886151	3	Yes
chr22	31104298	31105104	3	Yes
chr22	37824505	37824931	3	No
chr22	38080708	38082239	2	No
chr22	38182286	38182990	2	Yes
chr22	41666657	41667425	2	Yes
chr22	41699105	41699793	2	No
chr22	45865695	45866671	2	Yes
chr22	46415700	46417512	2	Yes
chr22	46613363	46614915	2	Yes
chr22	46625917	46627406	2	Yes
chr22	46674032	46674824	2	Yes
chr22	47142889	47145064	3	Yes
chr22	50281722	50283327	3	No
chr22	50474843	50475492	2	Yes
chr3	4868223	4868921	5	No
chr3	4982440	4984015	3	Yes
chr3	9135942	9136667	2	No
chr3	9216304	9217823	3	No
chr3	9851360	9854221	2	No
chr3	9862623	9863561	2	No
chr3	9881943	9883252	2	No
chr3	9945426	9947359	2	No
chr3	11568548	11569225	2	Yes
chr3	11580192	11582725	2	Yes
chr3	11609992	11611200	2	No
chr3	11638161	11640579	2	No
chr3	31532040	31532722	3	No
chr3	32902235	32903291	2	No
chr3	33744396	33745837	2	No
chr3	37994283	37994619	2	No
chr3	40907943	40908884	2	No
chr3	42183321	42185440	2	No
chr3	42839341	42840622	2	Yes
chr3	48268127	48269680	2	No
chr3	48609993	48610700	3	No
chr3	48660287	48661308	2	Yes
chr3	48693746	48695677	2	Yes
chr3	49019095	49020229	2	Yes
chr3	49421710	49423009	2	Yes
chr3	49718943	49720044	4	No
chr3	52315323	52318239	4	Yes
chr3	52373093	52373611	4	No
chr3	52524517	52526653	2	No
chr3	52534074	52534915	2	Yes
chr3	52865674	52868175	4	No
chr3	58586457	58587168	2	Yes
chr3	65356392	65357524	3	No
chr3	71226471	71229170	3	No
chr3	71303796	71311148	2	No
chr3	100460245	100461510	3	Yes
chr3	101676846	101677077	2	Yes
chr3	101687250	101688702	3	No
chr3	105882595	105883236	4	Yes
chr3	107525077	107525235	3	Yes
chr3	108091447	108092087	2	Yes
chr3	119499238	119501384	2	Yes
chr3	123082578	123092665	2	No
chr3	125141700	125142487	2	Yes
chr3	125356988	125357805	3	No
chr3	128076485	128088187	3	No
chr3	128607782	128608664	2	No
chr3	128617390	128618444	2	No
chr3	129003838	129004556	2	No
chr3	129045662	129046615	2	Yes
chr3	129046817	129047519	3	No
chr3	129179976	129181832	3	No
chr3	132376820	132377754	3	No
chr3	134263272	134266028	3	Yes
chr3	138832721	138833566	2	No
chr3	138847467	138848294	5	No
chr3	139531737	139537252	5	Yes
chr3	141455272	141455838	2	No
chr3	141762603	141763251	2	No
chr3	141776353	141777768	2	No
chr3	141796887	141798140	3	No
chr3	149374525	149378243	3	No
chr3	149967915	149969921	4	No
chr3	150519672	150521117	2	No
chr3	155735221	155737477	2	No
chr3	158102995	158104140	2	Yes
chr3	158671728	158673252	2	No
chr3	159839763	159841403	2	No
chr3	169658714	169661223	2	No
chr3	169764574	169765333	2	No
chr3	169769358	169770345	5	Yes
chr3	169822126	169822946	3	Yes
chr3	171457918	171458903	2	Yes
chr3	172208533	172210258	2	Yes
chr3	176992394	176993774	2	No
chr3	177245256	177247012	2	No
chr3	177376653	177378259	2	No
chr3	179142961	179144040	2	No
chr3	183464768	183468828	2	No
chr3	184714980	184717784	2	No
chr3	184755984	184757916	2	No
chr3	185552764	185554719	4	No
chr3	185559610	185560620	2	No
chr3	185826088	185826450	2	No
chr3	186974589	186978126	2	Yes
chr3	187725084	187726294	4	No
chr3	187735075	187751023	2	Yes
chr3	188050912	188053454	2	No
chr3	188635422	188636813	3	No
chr3	190317811	190321960	2	No
chr3	190387382	190391939	2	No
chr3	193736902	193738262	2	No
chr3	193869475	193870179	3	No
chr3	194321852	194323351	2	No
chr3	194396674	194398634	2	No
chr3	195808932	195811702	2	No
chr3	195828270	195830156	2	No
chr3	195848970	195850402	2	No
chr3	195872643	195874385	2	No
chr3	195921110	195922823	3	No
chr3	196534472	196536881	4	No
chr3	197378024	197380006	3	No
chr3	197603039	197604952	2	No
chr3	197910707	197913770	2	Yes
chr3	197958666	197959651	3	No
chr4	385883	386996	2	No
chr4	721041	722494	3	No
chr4	804808	805428	3	No
chr4	834054	836807	2	No
chr4	913569	915998	2	No
chr4	943471	946532	2	No
chr4	946826	947438	3	No
chr4	967684	968440	2	No
chr4	1801350	1801887	2	Yes
chr4	1802940	1803784	2	No
chr4	1870423	1870634	2	No
chr4	2063794	2064870	2	No
chr4	2070920	2073557	2	No
chr4	2255068	2257184	2	Yes
chr4	2275721	2277794	2	No
chr4	2522386	2531414	4	No
chr4	2764095	2764641	2	No
chr4	3252749	3253575	3	No
chr4	3283736	3285302	2	Yes
chr4	3285837	3286375	2	Yes
chr4	3334216	3337366	2	Yes
chr4	4507094	4508282	2	Yes
chr4	4665719	4668006	4	Yes
chr4	6746322	6748674	4	No
chr4	6952966	6954286	3	No
chr4	7050476	7051499	3	No
chr4	7811545	7812376	3	No
chr4	13522340	13524146	2	Yes
chr4	13542539	13543902	2	No
chr4	15702723	15703487	2	No
chr4	24800001	24800503	2	Yes
chr4	26464072	26465938	2	Yes
chr4	39446802	39447891	2	No
chr4	40029679	40031171	2	No
chr4	40198497	40203712	2	No
chr4	41612020	41614190	2	No
chr4	47911429	47913617	2	No
chr4	48185855	48188124	2	No
chr4	48483758	48485086	2	Yes
chr4	48490792	48491503	2	Yes
chr4	52987052	52988415	2	Yes
chr4	53506804	53508444	3	No
chr4	56945936	56947733	2	Yes
chr4	87424160	87424973	2	Yes
chr4	88696714	88697939	2	Yes
chr4	105145478	105146197	2	No
chr4	112511219	112511615	3	Yes
chr4	122889910	122891340	3	No
chr4	123351554	123352336	2	Yes
chr4	123400432	123406183	2	No
chr4	123413357	123414804	4	No
chr4	123545753	123548139	2	No
chr4	128047508	128048604	3	No
chr4	139633070	139634739	2	Yes
chr4	139735505	139736212	2	No
chr4	140285878	140286965	3	No
chr4	140343567	140345531	3	No
chr4	151674042	151675449	3	Yes
chr4	153121018	153123446	2	Yes
chr4	153487928	153489768	3	No
chr4	158170692	158173062	2	Yes
chr4	159047892	159050976	3	No
chr4	163189100	163190074	2	No
chr4	168877682	168878854	2	Yes
chr4	173209297	173210748	2	No
chr4	182862140	182864313	3	No
chr4	183756552	183758635	3	No
chr5	251669	253403	2	No
chr5	675498	676889	2	No
chr5	1521569	1522763	2	No
chr5	1594434	1594682	2	No
chr5	5494381	5496343	2	No
chr5	10306769	10308441	2	No
chr5	10332877	10333490	2	No
chr5	10350901	10352696	4	No
chr5	10631889	10632703	2	No
chr5	10649005	10650048	5	No
chr5	14777551	14781490	2	Yes
chr5	14992828	14993707	2	No
chr5	16672876	16675019	2	No
chr5	32445320	32447429	2	No
chr5	33442276	33443035	3	No
chr5	55220382	55224319	2	Yes
chr5	55229980	55237855	2	No
chr5	56907982	56908873	3	No
chr5	57177240	57180140	2	No
chr5	64714574	64715125	2	No
chr5	65033734	65035182	2	No
chr5	67165875	67167053	2	No
chr5	67779674	67781527	2	No
chr5	71450210	71452061	2	No
chr5	74683913	74684924	4	No
chr5	77077218	77077787	2	No
chr5	78551185	78553644	2	No
chr5	79111686	79112514	2	Yes
chr5	79192986	79193981	3	No
chr5	93600752	93603215	2	No
chr5	95459375	95460151	2	No
chr5	115815979	115816559	3	No
chr5	115816612	115817155	2	No
chr5	119340174	119342880	2	No
chr5	123098334	123099044	2	Yes
chr5	126366915	126370088	2	No
chr5	126743881	126746048	2	Yes
chr5	132747699	132748311	2	No
chr5	132814096	132814627	2	No
chr5	132822749	132823305	2	Yes
chr5	132825509	132826057	2	Yes
chr5	132987105	132988403	3	No
chr5	135027456	135045419	4	No
chr5	135050178	135050743	2	No
chr5	135245439	135247765	2	No
chr5	135326669	135327460	2	No
chr5	139104188	139108936	2	No
chr5	139292438	139293223	4	No
chr5	139393379	139394825	4	No
chr5	139525048	139527240	2	No
chr5	139527955	139532513	4	No
chr5	140632402	140632900	2	Yes
chr5	140672407	140672979	2	No
chr5	142551198	142553076	3	No
chr5	145937446	145940536	3	No
chr5	147946370	147947119	3	No
chr5	149562385	149563314	2	Yes
chr5	149931780	149933086	2	No
chr5	150208812	150209648	2	No
chr5	150618478	150620278	2	No
chr5	163438383	163439626	2	No
chr5	168314515	168316587	2	No
chr5	171421364	171423578	2	No
chr5	172114607	172115702	2	No
chr5	172903872	172906363	2	No
chr5	173052833	173054595	2	No
chr5	173670567	173671523	3	No
chr5	177093129	177093789	3	No
chr5	177116483	177117227	2	No
chr5	179530470	179530932	2	No
chr5	179541478	179543077	2	No
chr5	179671117	179673699	2	Yes
chr5	179807683	179808645	5	No
chr5	180803283	180804945	2	No
chr6	1601113	1601775	2	No
chr6	1605064	1606130	2	No
chr6	1612017	1620783	2	Yes
chr6	1624972	1625522	2	Yes
chr6	1801518	1803568	3	No
chr6	2763324	2764466	3	No
chr6	2765387	2765548	2	No
chr6	2891206	2892474	2	No
chr6	3022817	3023825	2	No
chr6	3284189	3285790	2	No
chr6	3849147	3850435	2	Yes
chr6	4078664	4079123	2	Yes
chr6	7314884	7315967	2	Yes
chr6	7431574	7433392	2	Yes
chr6	10720004	10720828	2	Yes
chr6	11272576	11273950	2	Yes
chr6	12208911	12211387	3	Yes
chr6	12287359	12288745	3	Yes
chr6	12312611	12315103	2	Yes
chr6	13871888	13873437	2	No
chr6	14449138	14452207	2	No
chr6	15283071	15284133	2	Yes
chr6	15501250	15502437	5	Yes
chr6	15504208	15505284	2	No
chr6	15512927	15514681	4	No
chr6	16180355	16180951	2	Yes
chr6	18122020	18122558	2	Yes
chr6	20238961	20239448	3	No
chr6	21521673	21524742	2	Yes
chr6	21666933	21667817	3	No
chr6	25217934	25219263	4	No
chr6	25262527	25263852	2	No
chr6	26015395	26037844	2	No
chr6	26042229	26046133	3	Yes
chr6	26501510	26502164	2	No
chr6	26554817	26557012	2	No
chr6	26570042	26571465	5	Yes
chr6	26613654	26614623	3	No
chr6	27130930	27134163	2	No
chr6	27138864	27140432	2	Yes
chr6	30071178	30071781	2	No
chr6	30681748	30686334	3	No
chr6	30743340	30744434	3	No
chr6	31946742	31950304	3	Yes
chr6	34326772	34327925	2	No
chr6	35141265	35141715	2	No
chr6	35317870	35319068	3	No
chr6	36423889	36424899	2	No
chr6	36583480	36584119	2	Yes
chr6	36833695	36835594	2	Yes
chr6	37493036	37493977	3	No
chr6	37806894	37809363	3	No
chr6	41548216	41548965	2	Yes
chr6	41560266	41561313	2	Yes
chr6	41638764	41639662	2	No
chr6	42389630	42390884	3	Yes
chr6	42553982	42554465	2	Yes
chr6	42770711	42772050	2	No
chr6	43275856	43276652	2	No
chr6	43282624	43284804	3	No
chr6	43456453	43457668	2	No
chr6	43645069	43645587	2	No
chr6	45663224	45663764	3	Yes
chr6	46920909	46922776	3	Yes
chr6	52306946	52307641	3	No
chr6	56784486	56786126	2	No
chr6	75202067	75202918	2	Yes
chr6	75206808	75208740	2	No
chr6	79526088	79528406	2	Yes
chr6	85644806	85646140	2	No
chr6	89147566	89148569	2	No
chr6	106511162	106513304	2	Yes
chr6	107634012	107635274	3	No
chr6	107860074	107861675	2	No
chr6	108561042	108562413	4	No
chr6	109438957	109440053	2	No
chr6	111259941	111261132	2	No
chr6	111551876	111556214	2	No
chr6	113531117	113531543	2	No
chr6	116057421	116058906	2	Yes
chr6	116277232	116278796	3	Yes
chr6	116681872	116682851	2	Yes
chr6	117547662	117548695	2	No
chr6	134168785	134173535	2	No
chr6	134176192	134176618	3	No
chr6	134267856	134268821	2	Yes
chr6	135268838	135272098	3	No
chr6	137377406	137378401	2	No
chr6	144329544	144332704	2	No
chr6	144660000	144664611	2	No
chr6	149450473	149451403	2	No
chr6	149546747	149550347	2	No
chr6	149718944	149719385	2	Yes
chr6	150168041	150169127	2	No
chr6	151044536	151045594	2	No
chr6	155247473	155248673	2	No
chr6	156617903	156619477	4	No
chr6	157096124	157097998	3	No
chr6	157235533	157236897	2	No
chr6	157252322	157254360	2	No
chr6	157988361	157991538	2	No
chr6	158516233	158516581	2	No
chr6	158779649	158783184	3	No
chr6	158997932	158999132	2	No
chr6	166540724	166542188	2	No
chr6	166656367	166657775	2	Yes
chr6	166901830	166902582	2	No
chr6	167093947	167094577	3	No
chr6	167965432	167966486	2	Yes
chr6	167977855	167978873	3	Yes
chr6	168089567	168090298	3	No
chr6	169577698	169578483	2	No
chr6	169654634	169677148	2	No
chr7	529575	531008	2	No
chr7	561525	562120	5	Yes
chr7	572904	574747	2	No
chr7	590790	592053	2	Yes
chr7	830082	831570	2	No
chr7	866293	868059	2	No
chr7	875174	876329	2	Yes
chr7	2104153	2105256	2	Yes
chr7	2112102	2113212	3	Yes
chr7	2168376	2169412	2	No
chr7	2716991	2717980	2	No
chr7	2762476	2763868	2	No
chr7	4714403	4715881	2	No
chr7	4738777	4744349	2	No
chr7	4761864	4763635	2	No
chr7	5275990	5277209	3	No
chr7	5610703	5611678	2	No
chr7	6642426	6643833	2	No
chr7	7565607	7566481	3	Yes
chr7	12684310	12686041	4	No
chr7	22192794	22194017	2	No
chr7	23205301	23206594	2	No
chr7	23243724	23244155	3	No
chr7	28955379	28955859	3	No
chr7	28956793	28957315	2	No
chr7	29565621	29566962	2	No
chr7	32761376	32763248	4	No
chr7	35967402	35967933	2	No
chr7	35971272	35971750	2	No
chr7	36084730	36085554	2	No
chr7	39608653	39610211	3	No
chr7	44761562	44762475	2	No
chr7	44794817	44795712	3	Yes
chr7	47253709	47254913	3	Yes
chr7	47378724	47381639	2	No
chr7	54832763	54833856	3	No
chr7	55019882	55020740	3	No
chr7	55448599	55449579	3	No
chr7	64569425	64570089	2	No
chr7	64880426	64882177	2	No
chr7	64888715	64889997	2	Yes
chr7	66505319	66506081	2	No
chr7	66520042	66524058	2	No
chr7	74023347	74034313	2	Yes
chr7	75956127	75958156	2	No
chr7	76088818	76092109	2	No
chr7	76149692	76150823	2	No
chr7	84055058	84056276	2	No
chr7	92608290	92609167	2	No
chr7	99140971	99143279	2	Yes
chr7	99392220	99393596	4	No
chr7	99506022	99507463	4	Yes
chr7	99582490	99592035	3	No
chr7	99607755	99612952	2	No
chr7	100824594	100825916	2	No
chr7	101868294	101871485	4	No
chr7	101912414	101914432	2	No
chr7	101984477	101986496	2	No
chr7	102111201	102112432	2	No
chr7	102300583	102301166	2	No
chr7	104940790	104943191	2	No
chr7	105638451	105640360	2	No
chr7	105691084	105692228	2	Yes
chr7	106064388	106066732	2	No
chr7	107950651	107953250	2	No
chr7	116723955	116725099	2	No
chr7	127975356	127977188	2	Yes
chr7	128351195	128352187	2	No
chr7	128454308	128454892	2	No
chr7	128915356	128925294	2	No
chr7	129829854	129832217	2	No
chr7	130395034	130398601	4	Yes
chr7	130489805	130496161	4	No
chr7	135175855	135178731	4	No
chr7	138826210	138830189	4	No
chr7	139102689	139106569	2	Yes
chr7	140454894	140457235	2	Yes
chr7	140600963	140602191	2	No
chr7	149186043	149188438	2	Yes
chr7	149422722	149424782	3	No
chr7	151517081	151517935	3	Yes
chr7	151689321	151690690	2	No
chr7	152688666	152689418	2	Yes
chr7	152742789	152744335	2	Yes
chr7	155763683	155764783	2	Yes
chr7	155789010	155790200	2	No
chr7	156638282	156640273	2	No
chr7	156993106	156994889	2	No
chr7	157300027	157300725	2	No
chr7	158711951	158713202	2	No
chr7	158719669	158720453	3	Yes
chr7	158957566	158959184	4	No
chr7	158973370	158974401	2	No
chr7	158996893	158997903	2	Yes
chr7	158999328	158999954	3	Yes
chr8	6560743	6563703	3	No
chr8	6611255	6612505	3	No
chr8	6647565	6653851	3	No
chr8	8702231	8702851	2	Yes
chr8	9501252	9506489	2	Yes
chr8	22102718	22104784	2	No
chr8	22176883	22177569	2	Yes
chr8	22382877	22384778	2	No
chr8	22689316	22690784	2	No
chr8	23225545	23226487	2	Yes
chr8	23566299	23568199	3	Yes
chr8	29080774	29081849	3	Yes
chr8	30728411	30729993	2	Yes
chr8	37747433	37748974	2	Yes
chr8	37841704	37843059	2	Yes
chr8	38174740	38175426	2	No
chr8	38769639	38770770	2	No
chr8	38866120	38868371	3	Yes
chr8	38899539	38900844	2	Yes
chr8	38973776	38975210	2	Yes
chr8	42178293	42180735	2	No
chr8	42265866	42268292	2	No
chr8	42542560	42545444	4	No
chr8	47764250	47765369	2	Yes
chr8	53711860	53712828	2	Yes
chr8	60713690	60714428	2	No
chr8	60921723	60923237	2	Yes
chr8	65635186	65636775	2	Yes
chr8	66542057	66542867	2	No
chr8	67028507	67028745	2	No
chr8	70669689	70670280	2	No
chr8	80199987	80202221	2	No
chr8	80565559	80566420	2	No
chr8	89729221	89730334	2	Yes
chr8	89755300	89756825	2	Yes
chr8	89900867	89901412	3	No
chr8	94600655	94603290	4	No
chr8	95072975	95073359	2	Yes
chr8	95115603	95116540	2	No
chr8	97604336	97604748	2	No
chr8	97757570	97758591	2	No
chr8	97773914	97774909	2	Yes
chr8	97776945	97778833	3	No
chr8	97849361	97850357	2	No
chr8	98043027	98044502	2	No
chr8	98167800	98168862	3	No
chr8	98942229	98943376	3	No
chr8	98947882	98949296	3	No
chr8	98973633	98974773	3	No
chr8	100105654	100106265	2	No
chr8	100144463	100145243	2	No
chr8	100414158	100418279	4	Yes
chr8	101026833	101028035	2	Yes
chr8	101184117	101186768	2	No
chr8	101223699	101224390	3	No
chr8	101436487	101438905	4	Yes
chr8	102616561	102617844	2	No
chr8	106771457	106773646	2	Yes
chr8	116618111	116621670	2	No
chr8	118073892	118076228	2	No
chr8	122847275	122848992	2	No
chr8	122861862	122863207	2	No
chr8	123537313	123540324	2	No
chr8	123865689	123866225	2	No
chr8	124728756	124729326	3	Yes
chr8	125462833	125464253	3	Yes
chr8	127311058	127312605	3	No
chr8	127736272	127736607	2	No
chr8	127853852	127856169	2	No
chr8	134711046	134712045	2	No
chr8	139702678	139703104	3	No
chr8	139805178	139807213	2	No
chr8	139917821	139926651	3	Yes
chr8	140098092	140100982	3	Yes
chr8	140556833	140558030	2	No
chr8	140588518	140589507	2	No
chr8	140608425	140609949	2	No
chr8	141137321	141154397	2	No
chr8	141202510	141203453	2	No
chr8	141205990	141206825	4	No
chr8	141226875	141228672	5	No
chr8	141237275	141240991	3	No
chr8	142360281	142361357	3	Yes
chr8	143300021	143301753	2	No
chr8	143322698	143326258	2	No
chr8	143728146	143728461	2	No
chr8	143738103	143739065	2	No
chr8	143740917	143748357	2	No
chr8	143776213	143780688	2	No
chr8	143789825	143794112	2	No
chr8	144167484	144170226	3	Yes
chr8	144333527	144333728	3	No
chr8	144622205	144623183	2	No
chr8	144674900	144676157	2	No
chr8	144713108	144714115	2	No
chr9	6412299	6412749	2	Yes
chr9	6643965	6644792	3	No
chr9	15330134	15330668	2	No
chr9	33077199	33077625	2	No
chr9	34330592	34330956	2	No
chr9	34370988	34372904	2	No
chr9	34622870	34624084	2	No
chr9	36257942	36258829	2	No
chr9	36504221	36505444	2	Yes
chr9	69118883	69120733	3	No
chr9	69173890	69175511	2	No
chr9	72364841	72365209	2	No
chr9	72491678	72492693	2	No
chr9	72575989	72579523	3	Yes
chr9	76319186	76321558	2	No
chr9	77647589	77648235	2	No
chr9	81821945	81824647	2	No
chr9	89437978	89438960	2	No
chr9	90903166	90907183	2	No
chr9	90963848	90965576	3	No
chr9	91312674	91313820	2	No
chr9	92963758	92965100	2	No
chr9	93184025	93184209	3	No
chr9	94554289	94556947	3	No
chr9	94869696	94873740	2	No
chr9	94919355	94924109	2	Yes
chr9	95348946	95349309	4	No
chr9	95449660	95451318	5	No
chr9	95462103	95463421	2	Yes
chr9	95494073	95495042	2	Yes
chr9	96078745	96081827	2	No
chr9	96139832	96141509	2	No
chr9	96496138	96497375	2	No
chr9	96876598	96877797	2	Yes
chr9	97634990	97636940	2	Yes
chr9	98087651	98088067	2	No
chr9	101374947	101376756	2	Yes
chr9	107484577	107488415	2	Yes
chr9	114384998	114388525	2	No
chr9	120894397	120895855	3	No
chr9	120980248	120981371	2	No
chr9	121071794	121073806	2	No
chr9	121202603	121203358	2	No
chr9	121895803	121897311	4	No
chr9	122052807	122055033	4	No
chr9	122226531	122248819	3	No
chr9	123585814	123587662	2	Yes
chr9	124248659	124252336	2	Yes
chr9	124502892	124503405	2	Yes
chr9	124838635	124839003	5	No
chr9	124862722	124864429	2	No
chr9	126337274	126338295	3	No
chr9	126420695	126424002	2	Yes
chr9	128254333	128258466	2	No
chr9	128415373	128416041	2	No
chr9	128676993	128678565	2	No
chr9	128681556	128683152	2	Yes
chr9	129091892	129092910	2	Yes
chr9	129875588	129899991	2	Yes
chr9	130037793	130041720	2	Yes
chr9	130445602	130448106	2	Yes
chr9	130689828	130691391	2	No
chr9	131272837	131276657	3	Yes
chr9	131289473	131290490	2	Yes
chr9	131681879	131684175	3	No
chr9	131823755	131824422	3	Yes
chr9	131827997	131828586	3	No
chr9	131848440	131849138	3	No
chr9	133037496	133038894	5	No
chr9	133395396	133396958	3	Yes
chr9	136012189	136013575	5	No
chr9	136492453	136493294	3	Yes
chr9	136977226	136978211	7	No
chr9	137417368	137417914	2	Yes
chr9	137461931	137462394	2	Yes
chr9	137487251	137489174	2	Yes
chr9	137505772	137507224	2	Yes
chrX	281385	282687	2	Yes
chrX	2252478	2253986	5	Yes
chrX	2282253	2284218	3	No
chrX	2324799	2325559	2	No
chrX	2400936	2405316	2	No
chrX	3696747	3698616	2	Yes
chrX	44870614	44871672	3	No

## Sheet: 7. DEGs from P vs R
Supplementary Table 7. DEGs from Primary vs Recurrent
Gene ID	Gene Symbol	Base Mean	log2 Fold Change	Standard Error	P-value	Adjusted P-value
ENSG00000007372.22	PAX6	385.469	4.57715	0.78136	6.6e-11	1.72e-06
ENSG00000234851.4	RPL23AP42	9597.17	6.92727	1.57008	4.6e-10	6e-06
ENSG00000235043.3	TECRP1	91.294	35.8644	6.35328	4.42e-09	3.84e-05
ENSG00000273301.1	AC016717.2	36.2452	5.45741	1.2066	6.26e-09	4.08e-05
ENSG00000285779.1	AL358472.7	12.6832	33.6148	6.63324	3.56e-08	0.00018573
ENSG00000274944.4	GJA9-MYCBP	118.166	-4.88639	1.51187	6.88e-07	0.00249868
ENSG00000168329.13	CX3CR1	486.803	-3.02952	0.723713	9.12e-07	0.00249868
ENSG00000170921.15	TANC2	7212.99	1.03564	0.357085	9.59e-07	0.00249868
ENSG00000267952.1	AC008878.1	41.7418	17.8624	5.85704	6.6e-07	0.00249868
ENSG00000241020.1	AP000873.1	11.9565	27.7863	9.78784	9.49e-07	0.00249868
ENSG00000174450.11	GOLGA6L2	9.88785	10.6844	5.02614	1.27e-06	0.00300796
ENSG00000108395.13	TRIM37	4212.96	0.965227	0.373223	2.13e-06	0.00461878
ENSG00000102452.16	NALCN	308.462	-3.13104	0.858774	2.59e-06	0.00483093
ENSG00000089195.14	TRMT6	1673.43	0.922265	0.37005	2.57e-06	0.00483093
ENSG00000124491.15	F13A1	2282.3	-2.43922	0.680696	3.64e-06	0.00572525
ENSG00000254186.2	AC113414.1	98.4489	-2.38776	0.675694	3.95e-06	0.00572525
ENSG00000105173.13	CCNE1	1707.79	1.48195	0.483694	3.65e-06	0.00572525
ENSG00000272259.5	LINC01749	5.51779	22.3327	12.763	3.74e-06	0.00572525
ENSG00000152578.12	GRIA4	149.232	3.71746	1.31945	5.23e-06	0.00716953
ENSG00000108654.14	DDX5	45551.8	0.88786	0.393013	5.77e-06	0.00751695
ENSG00000125851.9	PCSK2	246.469	-3.9515	1.66227	6.32e-06	0.00783968
ENSG00000147465.11	STAR	559.464	-3.59647	1.34554	7.06e-06	0.0083687
ENSG00000007314.12	SCN4A	65.8975	3.20321	1.09164	7.39e-06	0.00837643
ENSG00000156925.11	ZIC3	187.108	3.98565	1.96357	7.96e-06	0.0085454
ENSG00000198681.6	MAGEA1	73.3174	4.06559	2.22154	8.2e-06	0.0085454
ENSG00000243264.2	IGKV2D-29	76.0487	4.04415	2.43766	9.18e-06	0.00920028
ENSG00000161526.14	SAP30BP	3355.74	0.721693	0.343585	9.74e-06	0.00940226
ENSG00000148541.12	FAM13C	472.054	-1.82293	0.656121	1.13e-05	0.0102481
ENSG00000260094.1	LINC00564	25.5338	15.5742	14.0305	1.14e-05	0.0102481
ENSG00000112936.18	C7	6473.21	-3.73012	2.03403	1.22e-05	0.0106023
ENSG00000119537.17	KDSR	3629.93	-0.594989	0.270104	1.27e-05	0.0107131
ENSG00000269964.3	MEI4	58.9449	3.21983	1.36777	1.48e-05	0.0120948
ENSG00000280081.3	LINC01667	243.618	3.61789	2.33699	1.54e-05	0.0121263
ENSG00000197409.7	HIST1H3D	815.198	-5.19606	6.20242	1.68e-05	0.0128572
ENSG00000236604.1	LYPLA2P3	25.1052	-3.38796	1.89461	1.94e-05	0.0144425
ENSG00000152192.7	POU4F1	98.2938	3.21493	1.70342	2.29e-05	0.0162037
ENSG00000268883.2	PNMA6B	153.907	3.24037	2.87649	2.3e-05	0.0162037
ENSG00000213316.9	LTC4S	67.9474	-2.40723	1.02925	2.65e-05	0.016483
ENSG00000106772.17	PRUNE2	12609.9	-2.19642	0.928185	2.65e-05	0.016483
ENSG00000108389.9	MTMR4	7659.63	0.70989	0.382667	2.63e-05	0.016483
ENSG00000204970.9	PCDHA1	61.3191	3.19632	2.25881	2.66e-05	0.016483
ENSG00000263620.1	AC129492.3	48.8392	10.2497	13.1426	2.6e-05	0.016483
ENSG00000204612.1	FOXB2	13.0957	-3.11088	1.89309	2.97e-05	0.017993
ENSG00000091482.6	SMPX	67.2263	-2.81939	1.39999	3.13e-05	0.0182182
ENSG00000279800.2	BCLAF1P2	213.874	2.51857	1.15237	3.15e-05	0.0182182
ENSG00000134240.11	HMGCS2	82.7827	-2.94655	1.59513	3.23e-05	0.0183184
ENSG00000271320.1	AC091488.1	45.2633	-2.07353	0.936395	3.41e-05	0.018492
ENSG00000234964.4	FABP5P7	67.8717	8.75705	12.5218	3.35e-05	0.018492
ENSG00000106809.10	OGN	423.612	-2.90923	2.00029	4.06e-05	0.0193211
ENSG00000282728.1	PGR-AS1	42.7707	-2.8917	1.84003	4.09e-05	0.0193211
ENSG00000251623.2	AC139491.5	513.616	-2.26963	1.07531	3.89e-05	0.0193211
ENSG00000165507.8	DEPP1	2554.27	-1.41243	0.707421	3.79e-05	0.0193211
ENSG00000251867.4	AC009812.1	209.742	-0.723509	0.417379	4.1e-05	0.0193211
ENSG00000131351.14	HAUS8	936.887	0.914359	0.522663	4.04e-05	0.0193211
ENSG00000072858.10	SIDT1	250.305	1.55205	0.755362	3.78e-05	0.0193211
ENSG00000145451.12	GLRA3	74.1622	2.51349	1.26971	4.15e-05	0.0193211
ENSG00000237512.6	UNC5B-AS1	159.382	-2.47308	1.24812	4.25e-05	0.0194374
ENSG00000281880.2	PAUPAR	15.0096	2.71416	2.28093	4.86e-05	0.0218242
ENSG00000105676.13	ARMC6	2722.54	0.783551	0.468621	4.97e-05	0.0219524
ENSG00000039537.13	C6	47.7477	-2.67334	2.00279	5.68e-05	0.0246813
ENSG00000268089.2	GABRQ	119.799	2.39931	1.36808	5.99e-05	0.0255785
ENSG00000133800.8	LYVE1	354.049	-2.36133	1.38747	6.57e-05	0.0275984
ENSG00000142606.15	MMEL1	199.514	-1.19229	0.706796	6.81e-05	0.0275984
ENSG00000141378.14	PTRH2	1792.46	0.605062	0.359655	6.98e-05	0.0275984
ENSG00000171208.9	NETO2	987.969	1.6476	0.913471	6.82e-05	0.0275984
ENSG00000260142.1	AC068135.2	17.1748	2.07358	2.72415	6.99e-05	0.0275984
ENSG00000112294.12	ALDH5A1	4619.8	-0.724984	0.459189	7.26e-05	0.0282347
ENSG00000133019.11	CHRM3	576.1	2.23283	1.35495	7.73e-05	0.0287911
ENSG00000115665.8	SLC5A7	112.413	2.38066	2.19652	7.62e-05	0.0287911
ENSG00000143473.12	KCNH1	46.1251	2.46387	1.94639	7.72e-05	0.0287911
ENSG00000154945.6	ANKRD40	3120.86	0.427122	0.162161	7.93e-05	0.0291142
ENSG00000274828.1	AC068473.5	309.23	-0.707722	0.458624	8.44e-05	0.0302598
ENSG00000205002.3	AARD	140.626	1.81791	1.06901	8.47e-05	0.0302598
ENSG00000130935.9	NOL11	4950.64	0.596645	0.372246	9.43e-05	0.0328374
ENSG00000133063.15	CHIT1	483.054	2.13655	1.38061	9.45e-05	0.0328374
ENSG00000122133.16	PAEP	347.448	-2.23856	1.62876	0.00010284	0.0338884
ENSG00000205835.8	GMNC	1943.02	-2.15576	1.49078	0.00010506	0.0338884
ENSG00000226742.3	HSBP1L1	689.518	-0.955075	0.644151	0.00010487	0.0338884
ENSG00000255693.2	LINC02389	23.555	2.21061	1.59631	0.00010531	0.0338884
ENSG00000082556.10	OPRK1	120.884	2.21563	1.53048	9.91e-05	0.0338884
ENSG00000218819.4	TDRD15	43.0308	2.22966	1.62946	0.00010435	0.0338884
ENSG00000273348.1	AC027449.1	18.6946	-2.17809	2.04744	0.00010826	0.0339828
ENSG00000241316.7	SUCLG2-AS1	317.322	-0.699475	0.474688	0.00010951	0.0339828
ENSG00000211598.2	IGKV4-1	2788.83	2.06157	1.39376	0.00010926	0.0339828
ENSG00000108592.16	FTSJ3	3943.51	0.611571	0.40217	0.00011569	0.0354773
ENSG00000180616.8	SSTR2	156.539	1.64664	1.11344	0.00013328	0.0395304
ENSG00000112246.9	SIM1	91.5183	2.05242	2.00262	0.00013065	0.0395304
ENSG00000250420.8	AACSP1	35.0994	2.09474	1.8351	0.00013346	0.0395304
ENSG00000261787.1	TCF24	47.2146	1.82085	1.28217	0.00013928	0.0407919
ENSG00000260566.2	AC127459.1	6.75475	-2.93976	7.95019	0.00014717	0.0426246
ENSG00000159263.15	SIM2	454.59	1.88581	1.40324	0.00014962	0.0428565
ENSG00000121073.14	SLC35B1	2169.11	0.658785	0.476582	0.00016147	0.04575
ENSG00000181143.15	MUC16	336759	-1.68931	1.24318	0.0001653	0.0463296
ENSG00000236975.1	AL137793.1	53.8269	-1.48592	1.07463	0.00016717	0.046357
ENSG00000162992.3	NEUROD1	125.694	1.15161	3.15762	0.00017558	0.0473283
ENSG00000134160.13	TRPM1	8.27972	1.66902	2.10209	0.00017565	0.0473283
ENSG00000198555.7	AC133561.1	47.9813	1.88358	1.57298	0.00017612	0.0473283
ENSG00000168779.19	SHOX2	229.771	1.78842	1.41608	0.0001804	0.0479828
ENSG00000205628.2	LINC01446	136.809	1.62476	2.08834	0.00018556	0.0488566

## Sheet: 8. Genes near P vs R DMRs inter
Supplementary Table 8. Genes near Primary vs Recurrent DMRs intersecting DEGs
DMR co-ordinates	Gene ID	Gene Symbol	Distance	Side	DistanceTSS	Base Mean (DESeq2)	log2 Fold Change	Standard Error (DESeq2)	P-value (DESeq2)	Adjusted P-value (DESeq2)	Category	Masking
chr1_228947454_228950322	ENSG00000236975	LINC02814	136791	R2	144582	53.8269	-1.48592	1.07463	0.000167174	0.046357	Hyper in R Down in R	Outside Masked PMD regions
chr18_80147389_80148215	ENSG00000226742	HSBP1L1	-176566	L7	177345	689.518	-0.955075	0.644151	0.000104868	0.0338884	Hyper in R Down in R	Outside Masked PMD regions
chr20_17693092_17694339	ENSG00000125851	PCSK2	-208513	L9	229658	246.469	-3.9515	1.66227	6.32e-06	0.00783968	Hyper in R Down in R	Outside Masked PMD regions
chr3_190317811_190321960	ENSG00000205835	GMNC	530776	R10	536099	1943.02	-2.15576	1.49078	0.000105056	0.0338884	Hyper in R Down in R	Outside Masked PMD regions
chr3_190387382_190391939	ENSG00000205835	GMNC	460797	R9	466120	1943.02	-2.15576	1.49078	0.000105056	0.0338884	Hyper in R Down in R	Outside Masked PMD regions
chr5_163438383_163439626	ENSG00000254186	AC113414.1	-1056	L2	1056	98.4489	-2.38776	0.675694	3.95e-06	0.00572525	Hyper in R Down in R	Outside Masked PMD regions
chr5_179671429_179672388	ENSG00000213316	LTC4S	121591	R4	121591	67.9474	-2.40723	1.02925	2.65e-05	0.016483	Hyper in R Down in R	Outside Masked PMD regions
chr8_38174740_38175426	ENSG00000147465	STAR	-23747	L4	23474	559.464	-3.59647	1.34554	7.06e-06	0.0083687	Hyper in R Down in R	Outside Masked PMD regions
chr8_80199987_80202221	ENSG00000251867	AC009812.1	282339	R9	284477	209.742	-0.723509	0.417379	4.1e-05	0.0193211	Hyper in R Down in R	Outside Masked PMD regions
chr8_80565559_80566420	ENSG00000251867	AC009812.1	-78859	L7	78859	209.742	-0.723509	0.417379	4.1e-05	0.0193211	Hyper in R Down in R	Outside Masked PMD regions
chr9_76319186_76321558	ENSG00000106772	PRUNE2	289817	R6	293603	12609.9	-2.19642	0.928185	2.65e-05	0.016483	Hyper in R Down in R	Outside Masked PMD regions
chr9_77647612_77648235	ENSG00000204612	FOXB2	-626658	L9	627956	13.0957	-3.11088	1.89309	2.97e-05	0.017993	Hyper in R Down in R	Outside Masked PMD regions
chr17_59308910_59309471	ENSG00000141378	PTRH2	365164	R9	391953	1792.46	0.605062	0.359655	6.98e-05	0.0275984	Hypo in R Up in R	Outside Masked PMD regions
chr17_59498697_59500445	ENSG00000141378	PTRH2	174190	R5	200979	1792.46	0.605062	0.359655	6.98e-05	0.0275984	Hypo in R Up in R	Outside Masked PMD regions
chr17_63700709_63702875	ENSG00000108592	FTSJ3	116557	R6	119147	3943.51	0.611571	0.40217	0.00011569	0.0354773	Hypo in R Up in R	Outside Masked PMD regions
chr17_63849305_63849944	ENSG00000108592	FTSJ3	-19292	L4	19292	3943.51	0.611571	0.40217	0.00011569	0.0354773	Hypo in R Up in R	Outside Masked PMD regions
chr17_63849305_63849944	ENSG00000007314	SCN4A	88609	R10	99759	65.8975	3.20321	1.09164	7.39e-06	0.00837643	Hypo in R Up in R	Outside Masked PMD regions
chr17_64778537_64778989	ENSG00000108654	DDX5	-270337	L9	270337	45551.8	0.88786	0.393013	5.77e-06	0.00751695	Hypo in R Up in R	Outside Masked PMD regions
chr17_68020879_68023299	ENSG00000130935	NOL11	-276347	L10	277494	4950.64	0.596645	0.372246	9.43e-05	0.0328375	Hypo in R Up in R	Outside Masked PMD regions
chr17_75753435_75754219	ENSG00000161526	SAP30BP	-45372	L2	47249	3355.74	0.721693	0.343585	9.74e-06	0.00940225	Hypo in R Up in R	Outside Masked PMD regions
chr19_16889817_16890587	ENSG00000131351	HAUS8	159141	R5	162495	936.887	0.914359	0.522663	4.04e-05	0.0193211	Hypo in R Up in R	Outside Masked PMD regions
chr19_17222349_17225569	ENSG00000131351	HAUS8	-146723	L8	146723	936.887	0.914359	0.522663	4.04e-05	0.0193211	Hypo in R Up in R	Outside Masked PMD regions
chr19_17235472_17236025	ENSG00000131351	HAUS8	-159846	L9	159846	936.887	0.914359	0.522663	4.04e-05	0.0193211	Hypo in R Up in R	Outside Masked PMD regions
chr19_18869386_18871014	ENSG00000105676	ARMC6	162560	R10	162560	2722.54	0.783551	0.468621	4.97e-05	0.0219524	Hypo in R Up in R	Outside Masked PMD regions
chr2_88771378_88776075	ENSG00000211598	IGKV4-1	109321	R10	109321	2788.83	2.06157	1.39376	0.000109257	0.0339828	Hypo in R Up in R	Outside Masked PMD regions
chr8_53712396_53712828	ENSG00000082556	OPRK1	-460698	L9	460698	120.884	2.21563	1.53048	9.91e-05	0.0338884	Hypo in R Up in R	Outside Masked PMD regions

## Sheet: 9. DMRs from BC vs NC
Supplementary Table 9. DMRs from BC vs NC
Chromosome	Start Position	End Position	Width	Strand	Number of CpGs	Area	Beta Value	Stat	P-value	Q-value	Index Start	Index End	Index Width
chr1	74781267	74790223	8957	*	38	4.63404	0.311719	11.3691	0.00085763	0.0467158	422175	422212	38
chr1	2227912	2228706	795	*	168	30.8022	0.612098	13.8288	0.00042882	0.0330903	22596	22763	168
chr1	30908127	30908708	582	*	69	13.5023	0.627683	11.9126	0.00042882	0.0330903	214548	214616	69
chr1	151131210	151131608	399	*	38	4.35782	-0.344197	-15.6426	0.00042882	0.0330903	566211	566248	38
chr1	33081094	33081490	397	*	38	5.16116	0.725708	23.1518	0.00042882	0.0330903	239765	239802	38
chr1	32901273	32901653	381	*	61	6.97468	0.467193	11.8045	0.00042882	0.0330903	237201	237261	61
chr1	53837850	53838196	347	*	24	2.66309	0.86339	21.5667	0.00042882	0.0330903	359868	359891	24
chr10	122162991	122165006	2016	*	135	22.4041	-0.461754	-10.0155	0.001287	0.0341055	376583	376717	135
chr10	24483404	24484853	1450	*	21	2.76859	0.413002	8.82872	0.002574	0.0341055	57421	57441	21
chr10	24467094	24468415	1322	*	10	1.16421	0.366894	7.84264	0.002574	0.0341055	57277	57286	10
chr10	59900926	59902233	1308	*	12	1.9739	0.416523	9.84556	0.001287	0.0341055	121969	121980	12
chr10	59853756	59854832	1077	*	10	1.553	0.406573	8.08001	0.002574	0.0341055	121534	121543	10
chr10	62171298	62172309	1012	*	17	2.70229	0.524125	8.31052	0.002574	0.0341055	132989	133005	17
chr10	24463572	24464409	838	*	10	1.47079	0.562739	7.72113	0.002574	0.0341055	57229	57238	10
chr10	68561899	68562692	794	*	30	3.58115	-0.317453	-7.93148	0.002574	0.0341055	144342	144371	30
chr10	112362425	112363127	703	*	9	1.27333	0.503524	9.51335	0.001287	0.0341055	320420	320428	9
chr10	97425674	97426343	670	*	77	35.5737	0.343759	7.87307	0.002574	0.0341055	264651	264727	77
chr10	75187593	75188198	606	*	20	4.03932	0.491435	7.73345	0.002574	0.0341055	190842	190861	20
chr10	86960341	86960893	553	*	18	2.15503	0.503208	8.66201	0.002574	0.0341055	217169	217186	18
chr10	31961402	31961922	521	*	7	0.791601	0.518408	8.24227	0.002574	0.0341055	80065	80071	7
chr10	121469938	121470429	492	*	16	2.07187	0.484803	10.7748	0.001287	0.0341055	369069	369084	16
chr10	114402747	114403225	479	*	12	1.46336	-0.522483	-7.66193	0.003861	0.0454741	336948	336959	12
chr10	68542826	68543241	416	*	8	1.06536	0.508108	8.34801	0.002574	0.0341055	143918	143925	8
chr10	96832215	96832602	388	*	52	6.09811	0.345197	7.69732	0.003861	0.0454741	260370	260421	52
chr10	34815222	34815286	65	*	16	1.63815	0.614646	9.78116	0.001287	0.0341055	92869	92884	16
chr13	50077334	50079521	2188	*	16	3.0971	0.487298	12.8976	0.00194175	0.0490291	100339	100354	16
chr13	50126668	50127293	626	*	38	7.50162	-0.591859	-10.3159	0.00194175	0.0490291	101152	101189	38
chr13	110818599	110819170	572	*	12	3.45617	-1.2275	-22.1727	0.00194175	0.0490291	179691	179702	12
chr13	98143235	98143701	467	*	73	8.1723	0.445182	10.7489	0.00194175	0.0490291	142171	142243	73
chr14	87917231	87921613	4383	*	21	3.29799	0.524014	14.8316	0.00210526	0.035	194662	194682	21
chr14	23903381	23906524	3144	*	18	2.05788	0.382803	9.62969	0.00210526	0.035	17071	17088	18
chr14	76126524	76129379	2856	*	27	3.83929	0.311313	9.01865	0.00210526	0.035	180533	180559	27
chr14	94111912	94113319	1408	*	21	2.60649	0.325322	9.05472	0.00210526	0.035	230897	230917	21
chr14	102552505	102553514	1010	*	27	4.68697	0.452829	9.2969	0.00210526	0.035	258384	258410	27
chr14	102777054	102777792	739	*	117	13.9529	0.421005	10.428	0.00210526	0.035	262437	262553	117
chr14	105314595	105315170	576	*	109	14.2309	0.510651	14.3594	0.00210526	0.035	284214	284322	109
chr14	102509387	102509795	409	*	81	9.27913	0.468798	9.08065	0.00210526	0.035	257116	257196	81
chr16	1687934	1689704	1771	*	30	3.81235	0.397474	8.68611	0.00361664	0.042883	26476	26505	30
chr16	1345033	1346615	1583	*	55	10.995	-0.53326	-8.78705	0.00361664	0.042883	14935	14989	55
chr16	83940452	83941446	995	*	38	6.91693	-0.554382	-10.4317	0.00180832	0.0300181	302143	302180	38
chr16	29806269	29807235	967	*	125	17.3239	0.493517	13.5008	0.00180832	0.0300181	141410	141534	125
chr16	8963184	8963738	555	*	106	12.527	0.482714	11.6896	0.00180832	0.0300181	60634	60739	106
chr16	1565327	1565785	459	*	8	1.18175	-0.522117	-8.46043	0.00361664	0.042883	23213	23220	8
chr16	89547251	89547698	448	*	19	3.53125	-1.16092	-27.6304	0.00180832	0.0300181	324533	324551	19
chr16	352393	352837	445	*	76	8.74236	0.622148	13.0671	0.00180832	0.0300181	6778	6853	76
chr16	381579	382011	433	*	59	6.71536	0.683073	11.1052	0.00180832	0.0300181	7970	8028	59
chr16	57092508	57092900	393	*	51	6.67054	0.320326	8.82557	0.00361664	0.042883	191526	191576	51
chr16	1414502	1414878	377	*	62	11.7462	0.507086	10.0166	0.00180832	0.0300181	17459	17520	62
chr16	1337940	1338284	345	*	13	1.72326	-0.596042	-10.1687	0.00180832	0.0300181	14638	14650	13
chr16	67431162	67431499	338	*	51	7.08111	0.464094	10.4981	0.00180832	0.0300181	218121	218171	51
chr16	30902185	30902503	319	*	53	5.93282	0.618415	16.2906	0.00180832	0.0300181	163443	163495	53
chr18	76978946	76979645	700	*	37	6.01642	-0.452685	-8.49655	0.002849	0.0492471	160196	160232	37
chr18	51197188	51197873	686	*	75	12.5072	0.407632	10.0516	0.002849	0.0492471	111807	111881	75
chr18	77093276	77093884	609	*	18	2.43108	-0.440347	-8.44925	0.002849	0.0492471	162590	162607	18
chr18	62523040	62523630	591	*	100	24.2893	0.308299	8.15138	0.002849	0.0492471	141735	141834	100
chr18	79396101	79396371	271	*	38	4.07498	0.331502	8.31896	0.002849	0.0492471	164165	164202	38
chr18	12657826	12658055	230	*	44	4.61873	0.463911	9.13846	0.002849	0.0492471	30527	30570	44
chr18	23135737	23135928	192	*	36	3.66284	0.338184	8.70098	0.002849	0.0492471	44662	44697	36
chr19	14163568	14167475	3908	*	92	19.7199	-0.405372	-11.5704	0.00089847	0.0371968	88960	89051	92
chr19	18428646	18429520	875	*	80	22.45	-0.695848	-12.6186	0.00089847	0.0371968	116152	116231	80
chr19	34481653	34482166	514	*	89	12.4844	0.410237	11.8113	0.00089847	0.0371968	147756	147844	89
chr19	10871537	10871983	447	*	88	10.4632	0.45321	11.4016	0.00089847	0.0371968	54435	54522	88
chr19	15170635	15170743	109	*	12	1.24006	-1.43833	-14.7324	0.00089847	0.0371968	93729	93740	12
chr21	41369259	41370607	1349	*	54	12.9698	-0.61285	-9.22178	0.00295858	0.0433925	61023	61076	54
chr21	43720705	43721780	1076	*	21	2.45567	0.333139	7.9586	0.00295858	0.0433925	91095	91115	21
chr21	38988645	38989506	862	*	32	8.77635	-0.529675	-7.64328	0.00295858	0.0433925	53087	53118	32
chr21	17510536	17511267	732	*	27	4.4561	0.48251	9.85072	0.00295858	0.0433925	5902	5928	27
chr21	42261159	42261882	724	*	27	3.9687	-0.447602	-9.34652	0.00295858	0.0433925	71893	71919	27
chr21	42926905	42927379	475	*	21	2.35022	-0.361121	-9.21957	0.00295858	0.0433925	83327	83347	21
chr22	27932143	27933408	1266	*	20	3.93134	0.547528	11.7489	0.00268817	0.023216	60572	60591	20
chr22	19766133	19767195	1063	*	143	22.8251	0.398624	8.21924	0.00268817	0.023216	18839	18981	143
chr22	49827524	49828363	840	*	107	20.079	0.439254	8.46816	0.00268817	0.023216	178434	178540	107
chr22	36254334	36255159	826	*	24	4.49556	0.481267	9.0861	0.00268817	0.023216	100806	100829	24
chr22	50730391	50731183	793	*	76	21.9095	-0.569249	-8.50951	0.00268817	0.023216	192512	192587	76
chr22	29313150	29313927	778	*	71	12.1036	-0.521538	-8.35449	0.00268817	0.023216	69949	70019	71
chr22	45893090	45893626	537	*	10	1.26235	0.511778	9.01961	0.00268817	0.023216	162584	162593	10
chr22	49856367	49856864	498	*	31	5.05913	-0.718155	-7.42054	0.00537634	0.0425627	179456	179486	31
chr22	40385276	40385721	446	*	9	1.30009	0.55856	8.69358	0.00268817	0.023216	124658	124666	9
chr22	38007181	38007563	383	*	6	0.667461	-0.489486	-8.83512	0.00268817	0.023216	110873	110878	6
chr22	50326871	50327217	347	*	64	7.52806	0.309353	7.7373	0.00268817	0.023216	184116	184179	64
chr22	31345928	31346184	257	*	47	5.06408	0.434309	9.51888	0.00268817	0.023216	87777	87823	47
chr3	158629728	158633904	4177	*	35	4.60787	0.362855	10.8803	0.00128866	0.041953	402112	402146	35
chr3	44690890	44694778	3889	*	19	3.28853	0.45359	11.0626	0.00128866	0.041953	122865	122883	19
chr3	169140606	169144449	3844	*	21	4.33432	0.281938	9.14259	0.00322165	0.0471972	411855	411875	21
chr3	44702500	44706276	3777	*	22	4.26402	0.481395	13.6402	0.00064433	0.0314648	122994	123015	22
chr3	3183887	3186438	2552	*	11	1.80403	0.478733	9.44602	0.00257732	0.0471972	829	839	11
chr3	140989620	140992077	2458	*	14	2.8537	0.600046	12.7152	0.00064433	0.0314648	366813	366826	14
chr3	158619850	158622307	2458	*	19	2.11796	0.354167	8.644	0.00386598	0.0471972	402025	402043	19
chr3	28214675	28217022	2348	*	14	1.89695	0.449237	9.45481	0.00257732	0.0471972	69068	69081	14
chr3	158623682	158625783	2102	*	15	2.65674	0.526997	12.49	0.00064433	0.0314648	402055	402069	15
chr3	160402647	160404083	1437	*	14	2.47912	0.544997	14.4087	0.00064433	0.0314648	405753	405766	14
chr3	172595392	172596457	1066	*	10	1.88095	0.561146	10.385	0.00193299	0.0471972	435910	435919	10
chr3	169902993	169903899	907	*	12	1.88918	0.416737	9.37819	0.00257732	0.0471972	418113	418124	12
chr3	52317320	52318120	801	*	51	10.8867	-0.648715	-8.48051	0.00386598	0.0471972	176649	176699	51
chr3	9825286	9825945	660	*	17	2.15823	-0.425937	-8.63167	0.00386598	0.0471972	19287	19303	17
chr3	44708379	44708967	589	*	8	1.46202	0.539738	9.54201	0.00257732	0.0471972	123058	123065	8
chr3	129553510	129554079	570	*	16	3.49845	-0.71543	-8.34795	0.00386598	0.0471972	344069	344084	16
chr3	11704930	11705477	548	*	33	4.71457	-0.539528	-10.7751	0.00128866	0.041953	34139	34171	33
chr3	37861657	37862193	537	*	69	7.89427	0.629583	8.55829	0.00386598	0.0471972	95903	95971	69
chr3	71064652	71065184	533	*	70	14.3219	0.296952	10.6781	0.00193299	0.0471972	234200	234269	70
chr3	52505327	52505833	507	*	14	2.99468	-0.976734	-15.8541	0.00064433	0.0314648	178282	178295	14
chr3	15859340	15859830	491	*	64	9.36215	0.248393	9.15868	0.00322165	0.0471972	55608	55671	64
chr3	169811547	169811980	434	*	13	2.61691	-0.461001	-8.99184	0.00322165	0.0471972	417019	417031	13
chr3	49554460	49554791	332	*	59	7.0472	0.582939	13.5022	0.00064433	0.0314648	168377	168435	59
chr3	63912636	63912737	102	*	19	1.92252	0.7161	9.83601	0.00193299	0.0471972	215309	215327	19
chr4	51823425	51829137	5713	*	27	4.45002	0.473112	12.0503	0.00140845	0.0394366	135182	135208	27
chr4	163195132	163199469	4338	*	21	2.32387	0.400279	8.66297	0.0028169	0.0460094	334062	334082	21
chr4	51817463	51819858	2396	*	25	5.12389	0.625767	12.4683	0.00140845	0.0394366	135135	135159	25
chr4	51814685	51816132	1448	*	24	3.1233	0.452462	8.70939	0.0028169	0.0460094	135099	135122	24
chr4	101306213	101307386	1174	*	8	0.962924	0.433421	8.45539	0.0028169	0.0460094	220876	220883	8
chr4	94453647	94454606	960	*	12	1.98375	0.479408	10.0299	0.00140845	0.0394366	209802	209813	12
chr4	1871075	1871984	910	*	137	23.2164	0.454736	11.579	0.00140845	0.0394366	14072	14208	137
chr4	40404239	40404932	694	*	11	1.58105	0.481829	8.85484	0.0028169	0.0460094	111873	111883	11
chr4	37925035	37925668	634	*	18	2.67262	-0.55063	-8.69741	0.0028169	0.0460094	88834	88851	18
chr4	2059120	2059672	553	*	99	14.6941	0.433838	12.1843	0.00140845	0.0394366	16171	16269	99
chr4	48491441	48491829	389	*	18	2.11667	-0.816074	-13.6402	0.00140845	0.0394366	132985	133002	18
chr4	88007703	88008021	319	*	53	5.89159	0.477822	11.1053	0.00140845	0.0394366	201196	201248	53
chr7	87109514	87118943	9430	*	47	6.05811	0.394739	10.3506	0.00226501	0.0443941	228713	228759	47
chr7	87134441	87141791	7351	*	21	2.38603	0.371116	11.0814	0.0011325	0.0317101	228847	228867	21
chr7	87100177	87106567	6391	*	31	4.38138	0.465233	11.4964	0.0011325	0.0317101	228665	228695	31
chr7	158981549	158985575	4027	*	42	7.52467	0.509209	10.3805	0.00226501	0.0443941	424559	424600	42
chr7	111574523	111578181	3659	*	17	2.64887	0.516442	13.8755	0.0011325	0.0317101	305183	305199	17
chr7	87123694	87127121	3428	*	10	1.41646	0.501285	10.2967	0.00226501	0.0443941	228795	228804	10
chr7	101913456	101914047	592	*	20	2.33383	-0.339944	-11.3905	0.0011325	0.0317101	266891	266910	20
chr7	30149010	30149543	534	*	15	2.42662	0.612933	13.2641	0.0011325	0.0317101	101003	101017	15
chr7	101816560	101816975	416	*	59	6.8841	0.507053	11.7254	0.0011325	0.0317101	264929	264987	59
chr7	1989500	1989674	175	*	14	1.51031	-2.021	-28.732	0.0011325	0.0317101	10744	10757	14
chr9	94919516	94920433	918	*	22	4.16372	0.570153	8.17186	0.00344828	0.0494253	177491	177512	22
chr9	113581636	113582505	870	*	18	2.48135	0.386717	8.18859	0.00344828	0.0494253	254213	254230	18
chr9	130172137	130172839	703	*	100	14.3813	0.384633	9.9203	0.00172414	0.0336991	358008	358107	100
chr9	109320206	109320798	593	*	110	18.5692	0.515452	15.9513	0.00172414	0.0336991	232292	232401	110
chr9	112757126	112757671	546	*	8	1.25811	0.540749	9.24345	0.00172414	0.0336991	246970	246977	8
chr9	128689513	128690018	506	*	70	10.1378	0.538085	10.9682	0.00172414	0.0336991	337406	337475	70
chr9	130681432	130681865	434	*	74	8.60084	0.496041	11.106	0.00172414	0.0336991	364638	364711	74
chr9	100472986	100473396	411	*	71	8.15561	0.528032	12.0661	0.00172414	0.0336991	208870	208940	71
					168

## Sheet: 10. BCvNC DMR probe overlap
Supplementary Table 10. DMRs from BC vs NC (hg19) that overlap 450k probes within 300bp
hg19DMR_Chromosome	hg19DMR_Start	hg19DMR_End	Overlapping_450k_Probes
chr1	33546696	33547091	cg17500915
chr1	33546696	33547091	cg23661309
chr1	33546696	33547091	cg13099847
chr1	33546696	33547091	cg00249030
chr1	33546696	33547091	cg26833830
chr1	54303524	54303869	cg26832062
chr1	151103687	151104084	cg19706516
chr1	151103687	151104084	cg16399136
chr1	2159352	2160145	cg27536187
chr1	2159352	2160145	cg17422926
chr1	2159352	2160145	cg06382459
chr1	31380975	31381555	cg27559870
chr10	123922507	123924521	cg15372959
chr10	123922507	123924521	cg27438889
chr10	123922507	123924521	cg12420900
chr10	123922507	123924521	cg06733794
chr10	123922507	123924521	cg24098326
chr10	123922507	123924521	cg06966660
chr10	123922507	123924521	cg25307318
chr10	123922507	123924521	cg10882304
chr10	123922507	123924521	cg26071526
chr10	123922507	123924521	cg21951457
chr10	123922507	123924521	cg07451524
chr10	123922507	123924521	cg20426866
chr10	123922507	123924521	cg08428819
chr10	123922507	123924521	cg20509513
chr10	70321657	70322449	cg09978996
chr10	70321657	70322449	cg20326704
chr10	70321657	70322449	cg15254238
chr10	70321657	70322449	cg25926515
chr10	70321657	70322449	cg10403849
chr10	70321657	70322449	cg19127638
chr10	99185432	99186100	cg19093875
chr10	99185432	99186100	cg11904869
chr10	99185432	99186100	cg05835744
chr10	99185432	99186100	cg05336550
chr10	99185432	99186100	cg18268492
chr10	99185432	99186100	cg02660350
chr10	99185432	99186100	cg23923462
chr10	98591973	98592359	cg00556087
chr10	98591973	98592359	cg10465519
chr13	50651471	50653657	cg06228828
chr13	98795490	98795955	cg13375462
chr13	98795490	98795955	cg25258291
chr13	50700805	50701429	cg20733077
chr13	50700805	50701429	cg01404873
chr13	50700805	50701429	cg20293942
chr14	105780933	105781507	cg13276896
chr14	105780933	105781507	cg01266790
chr14	105780933	105781507	cg00007226
chr16	29817591	29818556	cg26184919
chr16	29817591	29818556	cg07531158
chr16	83974058	83975051	cg26864036
chr16	83974058	83975051	cg02057305
chr16	83974058	83975051	cg16350728
chr16	1464504	1464879	cg04766793
chr16	1464504	1464879	cg09671146
chr16	1464504	1464879	cg27309189
chr16	1464504	1464879	cg27405697
chr16	57126421	57126812	cg05674659
chr16	57126421	57126812	cg03713346
chr16	1395035	1396616	cg27040583
chr16	1395035	1396616	cg26701043
chr16	1395035	1396616	cg08996483
chr16	1395035	1396616	cg01893560
chr18	74690903	74691601	cg19178876
chr18	74690903	74691601	cg25916714
chr18	74690903	74691601	cg15352683
chr18	74690903	74691601	cg15391531
chr18	60190274	60190863	cg07372879
chr18	60190274	60190863	cg12217982
chr18	60190274	60190863	cg16636641
chr18	60190274	60190863	cg15716185
chr18	60190274	60190863	cg16707720
chr18	60190274	60190863	cg01628954
chr18	60190274	60190863	cg19104836
chr19	18539457	18540330	cg10790698
chr19	18539457	18540330	cg13331354
chr19	18539457	18540330	cg18547371
chr19	18539457	18540330	cg07561894
chr19	18539457	18540330	cg20556517
chr19	14274381	14278287	cg23997402
chr19	14274381	14278287	cg08173263
chr21	42741187	42742534	cg22778903
chr21	42741187	42742534	cg06102954
chr21	45140587	45141661	cg03366992
chr22	51168820	51169611	cg12502079
chr22	51168820	51169611	cg06422471
chr22	29709140	29709916	cg15383276
chr22	29709140	29709916	cg12552771
chr22	19753657	19754718	cg01697719
chr22	19753657	19754718	cg08382235
chr22	19753657	19754718	cg21507095
chr22	50250016	50250512	cg07653901
chr22	50250016	50250512	cg20618087
chr22	50250016	50250512	cg15880211
chr3	11746405	11746951	cg25965498
chr3	11746405	11746951	cg21864304
chr3	11746405	11746951	cg18987833
chr3	71113804	71114335	cg04514556
chr3	71113804	71114335	cg07696592
chr3	71113804	71114335	cg03583643
chr3	71113804	71114335	cg18170784
chr3	71113804	71114335	cg02862354
chr3	15900848	15901337	cg22534681
chr3	15900848	15901337	cg14551251
chr3	15900848	15901337	cg00841985
chr3	169529336	169529768	cg08193579
chr3	169529336	169529768	cg00832555
chr3	37903149	37903684	cg11239633
chr3	37903149	37903684	cg11171719
chr3	52351337	52352136	cg10313047
chr3	52351337	52352136	cg12902206
chr3	52351337	52352136	cg13476950
chr3	52351337	52352136	cg01456368
chr3	52351337	52352136	cg22084642
chr4	2060848	2061399	cg06822120
chr4	2060848	2061399	cg00145177
chr4	2060848	2061399	cg13447391
chr7	2029136	2029309	cg11643461
chr7	2029136	2029309	cg21028671
chr7	2029136	2029309	cg10415664
chr9	132934417	132935118	cg14275457
chr9	132934417	132935118	cg04665180
chr9	132934417	132935118	cg19009323
chr9	116343917	116344785	cg00109344
chr9	116343917	116344785	cg13777646

[truncated: 2 more sheets: 11. DEGs from BC vs NC, 12. Genes near BC vs NC DMRs in]
